# Supplementary material for: 2-(1,3-Dioxoisoindolin-2-yl)acetic acid–N′-[(E)-2-meth­oxy­benzyl­idene]pyridine-4-carbohydrazide (1/1)
Source: Acta Crystallogr Sect E Struct Rep Online. 2012 Jul 14;68(Pt 8):o2442. doi: 10.1107/S1600536812031388 (PMC3414356; doi:10.1107/S1600536812031388)
Supplement: Supplementary file 1 [file e-68-o2442-sup1.cif]

##############################################################################
#                                                                            #
# This CIF contains the data in a paper accepted for publication in          #
# Acta Crystallographica Section E. It conforms to the requirements of       #
# Notes for Authors for Acta Crystallographica Section E, and has been       #
# peer reviewed under the auspices of the IUCr Commission on Journals.       #
#                                                                            #
# Full details of the Crystallographic Information File format               #
# are given in the paper "The Crystallographic Information File (CIF):       #
# a New Standard Archive File for Crystallography" by S. R. Hall, F. H.      #
# Allen and I. D. Brown [Acta Cryst. (1991), A47, 655-685].                  #
#                                                                            #
# The current version of the core CIF dictionary is obtainable from          #
# ftp://ftp.iucr.org/pub/cif_core.dic.                                       #
#                                                                            #
# Software is freely available for graphical display of the structure(s)     #
# in this CIF. For information consult the CIF software page                 #
# http://www.iucr.org/resources/cif/software.                                #
#                                                                            #
# This file may be used for bona fide research purposes within the           #
# scientific community so long as proper attribution is given to the journal # 
# article from which it was obtained.                                        #
#                                                                            #
##############################################################################
data_global
_audit_creation_method     'PLATON <TABLE ACC> option'
_journal_date_recd_electronic     2012-07-06
_journal_date_accepted     2012-07-10
_journal_name_full     'Acta Crystallographica, Section E'
_journal_year     2012
_journal_volume     68
_journal_issue      8
_journal_page_first     eo2442
_journal_page_last     eo2442
_journal_paper_category     QO
_journal_paper_doi     10.1107/S1600536812031388
_journal_coeditor_code     QM2075
_publ_contact_author_name
;
Mehmet Akkurt
;
_publ_contact_author_address
;
     Department of Physics
     Faculty of Sciences
     Erciyes University
     38039 Kayseri
     Turkey
;
_publ_contact_author_email     akkurt@erciyes.edu.tr
_publ_contact_author_fax     '+90-352-2076666 extra 33106'
_publ_contact_author_phone     '+90-352-2076666 extra 33106'
_publ_section_title
;
2-(1,3-Dioxoisoindolin-2-yl)acetic
acid--<i>N</i>'-[(<i>E</i>)-2-methoxybenzylidene]pyridine-4-carbohydrazide
(1/1)
;
loop_
    _publ_author_name
    _publ_author_address
    'Shaaban K. Mohamed'
;
Chemistry and Environmental Division,
Manchester Metropolitan University,
Manchester M1 5GD,
England
;
    'Muhammad Akhyar Farrukh'
;
Department of Chemistry,
Government College University,
Lahore 54000,
Pakistan
;
    'Mehmet Akkurt'
;
Department of Physics,
Faculty of Sciences,
Erciyes University,
38039 Kayseri,
Turkey
;
    'Mustafa R. Albayati'
;
Chemistry Department,
Tikrit University,
Tikrit,
Iraq
;
    'Antar A. Abdelhamid'
;
Chemistry and Environmental Division,
Manchester Metropolitan University,
Manchester M1 5GD,
England
;
data_I
_chemical_name_systematic
;
2-(1,3-Dioxoisoindolin-2-yl)acetic
acid--<i>N</i>'-[(<i>E</i>)-2-methoxybenzylidene]pyridine-4-carbohydrazide
(1/1)
;
_chemical_name_common     ?
_chemical_formula_moiety     'C10 H7 N O4, C14 H13 N3 O2'
_chemical_formula_sum     'C24 H20 N4 O6'
_chemical_formula_structural     ?
_chemical_formula_iupac     'C10 H7 N O4, C14 H13 N3 O2'
_chemical_formula_weight     460.44
_chemical_melting_point     ?
_symmetry_cell_setting     monoclinic
_symmetry_space_group_name_H-M     'P 21/n'
_symmetry_space_group_name_Hall     '-P 2yn'
loop_
    _symmetry_equiv_pos_site_id
    _symmetry_equiv_pos_as_xyz
    1 x,y,z
    2 1/2-x,1/2+y,1/2-z
    3 -x,-y,-z
    4 1/2+x,1/2-y,1/2+z
_cell_length_a     7.0747(10)
_cell_length_b     43.511(6)
_cell_length_c     7.5477(9)
_cell_angle_alpha     90
_cell_angle_beta     110.015(5)
_cell_angle_gamma     90
_cell_volume     2183.1(5)
_cell_formula_units_Z     4
_cell_measurement_reflns_used     410
_cell_measurement_theta_min     2.8
_cell_measurement_theta_max     18.3
_cell_measurement_temperature     296(2)
_cell_special_details
;
;
_exptl_crystal_description     prism
_exptl_crystal_colour     white
_exptl_crystal_size_max     0.300
_exptl_crystal_size_mid     0.200
_exptl_crystal_size_min     0.200
_exptl_crystal_size_rad     ?
_exptl_crystal_density_diffrn     1.401
_exptl_crystal_density_meas     ?
_exptl_crystal_density_method     'Not Measured'
_exptl_crystal_F_000     960
_exptl_absorpt_coefficient_mu     0.103
_exptl_absorpt_correction_type     multi-scan
_exptl_absorpt_process_details     '(SADABS; Bruker, 2005)'
_exptl_absorpt_correction_T_min     0.970
_exptl_absorpt_correction_T_max     0.980
_exptl_special_details
;
;
_diffrn_ambient_temperature     296(2)
_diffrn_radiation_type     MoK\a
_diffrn_radiation_wavelength     0.71073
_diffrn_radiation_source     'fine-focus sealed tube'
_diffrn_radiation_monochromator     graphite
_diffrn_measurement_device_type     'Bruker Kappa APEXII CCD'
_diffrn_measurement_method     \w
_diffrn_detector_area_resol_mean     ?
_diffrn_reflns_number     19892
_diffrn_reflns_av_R_equivalents     0.0606
_diffrn_reflns_av_sigmaI/netI     0.0665
_diffrn_reflns_theta_min     1.87
_diffrn_reflns_theta_max     26.00
_diffrn_reflns_theta_full     26.00
_diffrn_measured_fraction_theta_max     1.000
_diffrn_measured_fraction_theta_full     1.000
_diffrn_reflns_limit_h_min     -8
_diffrn_reflns_limit_h_max     8
_diffrn_reflns_limit_k_min     -53
_diffrn_reflns_limit_k_max     53
_diffrn_reflns_limit_l_min     -9
_diffrn_reflns_limit_l_max     6
_diffrn_reflns_reduction_process
;
;
_refine_special_details
;
Refinement on <i>F</i>^2^ for ALL reflections except those flagged by the user
for potential systematic errors. Weighted <i>R</i>-factors <i>wR</i> and all
goodnesses of fit <i>S</i> are based on <i>F</i>^2^, conventional
<i>R</i>-factors <i>R</i> are based on <i>F</i>, with <i>F</i> set to zero for
negative <i>F</i>^2^. The observed criterion of <i>F</i>^2^ > \s(<i>F</i>^2^)
is used only for calculating -<i>R</i>-factor-obs <i>etc</i>. and is not
relevant to the choice of reflections for refinement. <i>R</i>-factors based
on <i>F</i>^2^ are statistically about twice as large as those based on
<i>F</i>, and <i>R</i>-factors based on ALL data will be even larger.
;
_reflns_number_total     4304
_reflns_number_gt     2345
_reflns_threshold_expression     I>2\s(I)
_refine_ls_structure_factor_coef     Fsqd
_refine_ls_matrix_type     full
_refine_ls_R_factor_all     0.1190
_refine_ls_R_factor_gt     0.0552
_refine_ls_wR_factor_gt     0.1107
_refine_ls_wR_factor_ref     0.1352
_refine_ls_goodness_of_fit_ref     1.016
_refine_ls_restrained_S_all     1.016
_refine_ls_number_reflns     4304
_refine_ls_number_parameters     309
_refine_ls_number_restraints     0
_refine_ls_number_constraints     ?
_refine_ls_hydrogen_treatment     constr
_refine_ls_weighting_scheme     calc
_refine_ls_weighting_details
         'calc w=1/[\s^2^(Fo^2^)+(0.0485P)^2^+0.2903P] where P=(Fo^2^+2Fc^2^)/3'
_atom_sites_solution_hydrogens     geom
_atom_sites_solution_primary     direct
_atom_sites_solution_secondary     difmap
_refine_ls_shift/su_max     0.000
_refine_ls_shift/su_mean     0.000
_refine_diff_density_max     0.143
_refine_diff_density_min     -0.179
_refine_ls_extinction_method     'none'
loop_
    _atom_type_symbol
    _atom_type_description
    _atom_type_scat_dispersion_real
    _atom_type_scat_dispersion_imag
    _atom_type_scat_source
    C C 0.0033 0.0016 ' International Tables Vol C Tables 4.2.6.8 and 6.1.1.4'
    H H 0.0000 0.0000 ' International Tables Vol C Tables 4.2.6.8 and 6.1.1.4'
    N N 0.0061 0.0033 ' International Tables Vol C Tables 4.2.6.8 and 6.1.1.4'
    O O 0.0106 0.0060 ' International Tables Vol C Tables 4.2.6.8 and 6.1.1.4'
_computing_data_collection     'APEX2 (Bruker, 2009)'
_computing_cell_refinement     'SAINT (Bruker, 2009)'
_computing_data_reduction     'SAINT (Bruker, 2009)'
_computing_structure_solution     'SHELXS97 (Sheldrick, 2008)'
_computing_structure_refinement     'SHELXL97 (Sheldrick, 2008)'
_computing_molecular_graphics     'ORTEP-3 for Windows (Farrugia, 1997)'
_computing_publication_material
                                'WinGX (Farrugia, 1999) and PLATON (Spek, 2009)'
loop_
    _atom_site_type_symbol
    _atom_site_label
    _atom_site_fract_x
    _atom_site_fract_y
    _atom_site_fract_z
    _atom_site_U_iso_or_equiv
    _atom_site_thermal_displace_type
    _atom_site_calc_flag
    _atom_site_refinement_flags
    _atom_site_occupancy
    _atom_site_disorder_assembly
    _atom_site_disorder_group
    O O5 0.9659(3) 0.13677(4) 0.9365(3) 0.0713(9) Uani d . 1.000 . .
    O O6 0.7705(3) 0.28342(4) 0.8630(2) 0.0491(7) Uani d . 1.000 . .
    N N2 0.9227(3) 0.22710(5) 0.8728(3) 0.0448(8) Uani d . 1.000 . .
    N N3 0.9636(3) 0.24511(5) 1.0332(3) 0.0431(8) Uani d . 1.000 . .
    N N4 0.9687(3) 0.32666(5) 1.5100(3) 0.0475(9) Uani d . 1.000 . .
    C C11 0.9448(4) 0.17874(6) 0.7399(4) 0.0426(10) Uani d . 1.000 . .
    C C12 0.9519(4) 0.14724(6) 0.7626(4) 0.0527(11) Uani d . 1.000 . .
    C C13 0.9412(5) 0.12788(7) 0.6119(5) 0.0733(14) Uani d . 1.000 . .
    C C14 0.9201(5) 0.14100(10) 0.4399(5) 0.0838(16) Uani d . 1.000 . .
    C C15 0.9080(5) 0.17224(9) 0.4141(5) 0.0780(16) Uani d . 1.000 . .
    C C16 0.9193(4) 0.19068(7) 0.5638(4) 0.0574(11) Uani d . 1.000 . .
    C C17 0.9700(4) 0.19899(6) 0.9011(4) 0.0425(9) Uani d . 1.000 . .
    C C18 0.8817(4) 0.27317(6) 1.0142(4) 0.0383(9) Uani d . 1.000 . .
    C C19 0.9250(3) 0.29134(5) 1.1918(3) 0.0345(8) Uani d . 1.000 . .
    C C20 0.9321(4) 0.32285(6) 1.1838(4) 0.0425(9) Uani d . 1.000 . .
    C C21 0.9562(4) 0.33942(6) 1.3457(4) 0.0478(10) Uani d . 1.000 . .
    C C22 0.9617(4) 0.29627(6) 1.5154(4) 0.0474(10) Uani d . 1.000 . .
    C C23 0.9432(4) 0.27773(6) 1.3624(3) 0.0432(9) Uani d . 1.000 . .
    C C24 0.9578(6) 0.10465(7) 0.9630(5) 0.0989(18) Uani d . 1.000 . .
    O O1 0.1383(4) 0.04421(5) 0.1887(3) 0.0801(9) Uani d . 1.000 . .
    O O2 0.8106(4) 0.05255(5) 0.4959(3) 0.0820(9) Uani d . 1.000 . .
    O O3 0.4269(3) 0.13691(4) 0.2806(3) 0.0563(7) Uani d . 1.000 . .
    O O4 0.5019(4) 0.09977(4) 0.1147(3) 0.0768(9) Uani d . 1.000 . .
    N N1 0.4681(4) 0.05545(5) 0.3577(3) 0.0530(9) Uani d . 1.000 . .
    C C1 0.3116(5) 0.03656(7) 0.2495(4) 0.0554(11) Uani d . 1.000 . .
    C C2 0.4075(5) 0.00722(6) 0.2291(4) 0.0524(10) Uani d . 1.000 . .
    C C3 0.3233(5) -0.01899(7) 0.1349(4) 0.0665(14) Uani d . 1.000 . .
    C C4 0.4514(7) -0.04291(7) 0.1340(4) 0.0748(14) Uani d . 1.000 . .
    C C5 0.6539(7) -0.04044(7) 0.2267(5) 0.0771(14) Uani d . 1.000 . .
    C C6 0.7384(6) -0.01406(7) 0.3214(4) 0.0711(14) Uani d . 1.000 . .
    C C7 0.6119(5) 0.00973(6) 0.3213(4) 0.0528(10) Uani d . 1.000 . .
    C C8 0.6528(5) 0.04091(7) 0.4045(4) 0.0562(11) Uani d . 1.000 . .
    C C9 0.4417(5) 0.08717(6) 0.3977(4) 0.0571(10) Uani d . 1.000 . .
    C C10 0.4610(4) 0.10833(6) 0.2468(4) 0.0495(10) Uani d . 1.000 . .
    H H3B 1.03930 0.23840 1.14160 0.0520 Uiso c R 1.000 . .
    H H13 0.94820 0.10670 0.62710 0.0880 Uiso c R 1.000 . .
    H H14 0.91390 0.12830 0.33880 0.1000 Uiso c R 1.000 . .
    H H15 0.89240 0.18070 0.29680 0.0940 Uiso c R 1.000 . .
    H H16 0.90950 0.21190 0.54670 0.0690 Uiso c R 1.000 . .
    H H17 1.02040 0.19130 1.02330 0.0510 Uiso c R 1.000 . .
    H H20 0.92090 0.33280 1.07150 0.0510 Uiso c R 1.000 . .
    H H21 0.96430 0.36070 1.34000 0.0570 Uiso c R 1.000 . .
    H H22 0.96960 0.28690 1.62860 0.0570 Uiso c R 1.000 . .
    H H23 0.94310 0.25640 1.37370 0.0520 Uiso c R 1.000 . .
    H H24A 0.83290 0.09670 0.87840 0.1490 Uiso c R 1.000 . .
    H H24B 0.96730 0.10060 1.09080 0.1490 Uiso c R 1.000 . .
    H H24C 1.06770 0.09490 0.93790 0.1490 Uiso c R 1.000 . .
    H H3 0.18520 -0.02070 0.07370 0.0800 Uiso c R 1.000 . .
    H H3A 0.44340 0.14810 0.19960 0.0840 Uiso c R 1.000 . .
    H H4 0.39910 -0.06090 0.06940 0.0900 Uiso c R 1.000 . .
    H H5 0.73670 -0.05700 0.22570 0.0920 Uiso c R 1.000 . .
    H H6 0.87640 -0.01250 0.38320 0.0850 Uiso c R 1.000 . .
    H H9A 0.54170 0.09270 0.51780 0.0680 Uiso c R 1.000 . .
    H H9B 0.30990 0.08980 0.40850 0.0680 Uiso c R 1.000 . .
loop_
    _atom_site_aniso_label
    _atom_site_aniso_U_11
    _atom_site_aniso_U_22
    _atom_site_aniso_U_33
    _atom_site_aniso_U_12
    _atom_site_aniso_U_13
    _atom_site_aniso_U_23
    O5 0.0945(17) 0.0458(13) 0.0698(15) 0.0059(11) 0.0233(12) 0.0036(11)
    O6 0.0610(13) 0.0456(11) 0.0326(10) 0.0085(9) 0.0054(9) 0.0006(8)
    N2 0.0474(14) 0.0426(14) 0.0398(13) 0.0021(11) 0.0089(10) -0.0081(10)
    N3 0.0519(14) 0.0403(13) 0.0301(12) 0.0075(11) 0.0050(10) -0.0024(10)
    N4 0.0560(16) 0.0456(15) 0.0419(14) -0.0016(11) 0.0179(11) -0.0047(11)
    C11 0.0352(16) 0.0470(17) 0.0452(17) -0.0030(12) 0.0132(12) -0.0063(13)
    C12 0.0480(19) 0.0502(19) 0.0577(19) -0.0030(14) 0.0154(15) -0.0086(15)
    C13 0.064(2) 0.061(2) 0.092(3) -0.0124(17) 0.0228(19) -0.034(2)
    C14 0.079(3) 0.108(3) 0.068(2) -0.026(2) 0.030(2) -0.044(2)
    C15 0.079(3) 0.107(3) 0.053(2) -0.030(2) 0.0289(18) -0.019(2)
    C16 0.059(2) 0.071(2) 0.0436(18) -0.0141(15) 0.0193(15) -0.0080(15)
    C17 0.0410(16) 0.0442(17) 0.0432(15) 0.0010(13) 0.0157(12) -0.0013(13)
    C18 0.0391(16) 0.0390(16) 0.0369(15) -0.0013(12) 0.0131(12) 0.0007(12)
    C19 0.0288(14) 0.0390(15) 0.0340(14) 0.0002(11) 0.0084(11) 0.0010(11)
    C20 0.0460(17) 0.0449(17) 0.0360(15) -0.0030(13) 0.0131(12) 0.0019(12)
    C21 0.0545(19) 0.0391(16) 0.0489(18) -0.0064(13) 0.0166(14) -0.0018(14)
    C22 0.0557(19) 0.0493(18) 0.0380(15) 0.0031(14) 0.0170(13) 0.0041(13)
    C23 0.0527(18) 0.0374(15) 0.0407(16) 0.0046(13) 0.0177(13) 0.0039(12)
    C24 0.125(4) 0.047(2) 0.114(3) 0.001(2) 0.027(3) 0.014(2)
    O1 0.0718(17) 0.0643(15) 0.0895(16) 0.0049(13) 0.0088(13) 0.0052(12)
    O2 0.0728(17) 0.0660(15) 0.0948(17) -0.0089(13) 0.0128(14) -0.0199(13)
    O3 0.0881(15) 0.0373(11) 0.0495(12) 0.0022(10) 0.0312(11) 0.0029(9)
    O4 0.136(2) 0.0485(13) 0.0652(14) 0.0040(12) 0.0592(15) -0.0054(11)
    N1 0.0680(18) 0.0366(13) 0.0507(14) -0.0013(12) 0.0155(13) 0.0014(11)
    C1 0.069(2) 0.0473(18) 0.0458(17) -0.0029(17) 0.0143(16) 0.0084(14)
    C2 0.080(2) 0.0372(17) 0.0402(16) -0.0030(15) 0.0207(16) 0.0047(13)
    C3 0.094(3) 0.050(2) 0.0545(19) -0.0154(19) 0.0243(18) -0.0047(15)
    C4 0.127(3) 0.043(2) 0.062(2) -0.014(2) 0.042(2) -0.0098(16)
    C5 0.119(3) 0.048(2) 0.075(2) 0.013(2) 0.047(2) 0.0021(18)
    C6 0.087(3) 0.055(2) 0.071(2) 0.0114(19) 0.0266(19) -0.0008(17)
    C7 0.072(2) 0.0431(18) 0.0423(16) -0.0014(15) 0.0181(16) 0.0025(13)
    C8 0.071(2) 0.0447(18) 0.0505(18) -0.0034(17) 0.0178(17) -0.0006(14)
    C9 0.083(2) 0.0366(16) 0.0546(18) -0.0009(15) 0.0275(16) 0.0006(13)
    C10 0.063(2) 0.0380(17) 0.0460(17) -0.0006(13) 0.0168(15) -0.0031(14)
_geom_special_details
;
Bond distances, angles <i>etc</i>. have been calculated using the rounded
fractional coordinates. All su's are estimated from the variances of the
(full) variance-covariance matrix. The cell e.s.d.'s are taken into account in
the estimation of distances, angles and torsion angles
;
loop_
    _geom_bond_atom_site_label_1
    _geom_bond_atom_site_label_2
    _geom_bond_site_symmetry_1
    _geom_bond_site_symmetry_2
    _geom_bond_distance
    _geom_bond_publ_flag
    O5 C12 . . 1.361(4) no
    O5 C24 . . 1.416(4) no
    O6 C18 . . 1.227(3) no
    O1 C1 . . 1.200(5) no
    O2 C8 . . 1.205(4) no
    O3 C10 . . 1.308(3) no
    O4 C10 . . 1.189(4) no
    O3 H3A . . 0.8200 no
    N2 N3 . . 1.387(3) no
    N2 C17 . . 1.267(3) no
    N3 C18 . . 1.338(3) no
    N4 C21 . . 1.334(4) no
    N4 C22 . . 1.324(3) no
    N3 H3B . . 0.8600 no
    N1 C9 . . 1.439(3) no
    N1 C8 . . 1.384(4) no
    N1 C1 . . 1.396(4) no
    C11 C17 . . 1.463(4) no
    C11 C12 . . 1.380(4) no
    C11 C16 . . 1.380(4) no
    C12 C13 . . 1.397(4) no
    C13 C14 . . 1.379(5) no
    C14 C15 . . 1.372(6) no
    C15 C16 . . 1.366(5) no
    C18 C19 . . 1.495(4) no
    C19 C23 . . 1.383(3) no
    C19 C20 . . 1.374(3) no
    C20 C21 . . 1.378(4) no
    C22 C23 . . 1.378(4) no
    C13 H13 . . 0.9300 no
    C14 H14 . . 0.9300 no
    C15 H15 . . 0.9300 no
    C16 H16 . . 0.9300 no
    C17 H17 . . 0.9300 no
    C20 H20 . . 0.9300 no
    C21 H21 . . 0.9300 no
    C22 H22 . . 0.9300 no
    C23 H23 . . 0.9300 no
    C24 H24A . . 0.9600 no
    C24 H24B . . 0.9600 no
    C24 H24C . . 0.9600 no
    C1 C2 . . 1.478(4) no
    C2 C3 . . 1.368(4) no
    C2 C7 . . 1.378(5) no
    C3 C4 . . 1.382(5) no
    C4 C5 . . 1.367(7) no
    C5 C6 . . 1.376(5) no
    C6 C7 . . 1.368(5) no
    C7 C8 . . 1.481(4) no
    C9 C10 . . 1.507(4) no
    C3 H3 . . 0.9300 no
    C4 H4 . . 0.9300 no
    C5 H5 . . 0.9300 no
    C6 H6 . . 0.9300 no
    C9 H9A . . 0.9700 no
    C9 H9B . . 0.9700 no
loop_
    _geom_angle_atom_site_label_1
    _geom_angle_atom_site_label_2
    _geom_angle_atom_site_label_3
    _geom_angle_site_symmetry_1
    _geom_angle_site_symmetry_2
    _geom_angle_site_symmetry_3
    _geom_angle
    _geom_angle_publ_flag
    C12 O5 C24 . . . 118.3(2) no
    C10 O3 H3A . . . 110.00 no
    N3 N2 C17 . . . 115.7(2) no
    N2 N3 C18 . . . 118.0(2) no
    C21 N4 C22 . . . 116.9(2) no
    C18 N3 H3B . . . 121.00 no
    N2 N3 H3B . . . 121.00 no
    C1 N1 C9 . . . 123.6(3) no
    C1 N1 C8 . . . 111.8(2) no
    C8 N1 C9 . . . 124.3(3) no
    C12 C11 C16 . . . 118.7(3) no
    C16 C11 C17 . . . 120.9(2) no
    C12 C11 C17 . . . 120.4(3) no
    C11 C12 C13 . . . 120.6(3) no
    O5 C12 C13 . . . 123.3(2) no
    O5 C12 C11 . . . 116.1(2) no
    C12 C13 C14 . . . 118.4(3) no
    C13 C14 C15 . . . 121.7(3) no
    C14 C15 C16 . . . 118.8(3) no
    C11 C16 C15 . . . 121.8(3) no
    N2 C17 C11 . . . 119.4(3) no
    N3 C18 C19 . . . 116.0(2) no
    O6 C18 C19 . . . 120.7(2) no
    O6 C18 N3 . . . 123.2(2) no
    C18 C19 C23 . . . 122.3(2) no
    C20 C19 C23 . . . 118.4(2) no
    C18 C19 C20 . . . 119.2(2) no
    C19 C20 C21 . . . 118.6(2) no
    N4 C21 C20 . . . 123.7(2) no
    N4 C22 C23 . . . 123.6(3) no
    C19 C23 C22 . . . 118.8(2) no
    C12 C13 H13 . . . 121.00 no
    C14 C13 H13 . . . 121.00 no
    C15 C14 H14 . . . 119.00 no
    C13 C14 H14 . . . 119.00 no
    C16 C15 H15 . . . 121.00 no
    C14 C15 H15 . . . 121.00 no
    C11 C16 H16 . . . 119.00 no
    C15 C16 H16 . . . 119.00 no
    N2 C17 H17 . . . 120.00 no
    C11 C17 H17 . . . 120.00 no
    C21 C20 H20 . . . 121.00 no
    C19 C20 H20 . . . 121.00 no
    C20 C21 H21 . . . 118.00 no
    N4 C21 H21 . . . 118.00 no
    N4 C22 H22 . . . 118.00 no
    C23 C22 H22 . . . 118.00 no
    C22 C23 H23 . . . 121.00 no
    C19 C23 H23 . . . 121.00 no
    O5 C24 H24C . . . 109.00 no
    H24B C24 H24C . . . 110.00 no
    H24A C24 H24B . . . 110.00 no
    H24A C24 H24C . . . 109.00 no
    O5 C24 H24B . . . 109.00 no
    O5 C24 H24A . . . 110.00 no
    O1 C1 N1 . . . 124.2(3) no
    O1 C1 C2 . . . 130.2(3) no
    N1 C1 C2 . . . 105.6(3) no
    C1 C2 C3 . . . 129.8(3) no
    C1 C2 C7 . . . 108.6(3) no
    C3 C2 C7 . . . 121.6(3) no
    C2 C3 C4 . . . 117.5(3) no
    C3 C4 C5 . . . 120.9(3) no
    C4 C5 C6 . . . 121.6(4) no
    C5 C6 C7 . . . 117.6(4) no
    C2 C7 C8 . . . 107.8(3) no
    C6 C7 C8 . . . 131.3(3) no
    C2 C7 C6 . . . 120.9(3) no
    O2 C8 C7 . . . 129.5(3) no
    N1 C8 C7 . . . 106.3(3) no
    O2 C8 N1 . . . 124.2(3) no
    N1 C9 C10 . . . 112.1(2) no
    O3 C10 C9 . . . 111.3(2) no
    O4 C10 C9 . . . 123.6(2) no
    O3 C10 O4 . . . 125.1(3) no
    C2 C3 H3 . . . 121.00 no
    C4 C3 H3 . . . 121.00 no
    C3 C4 H4 . . . 120.00 no
    C5 C4 H4 . . . 120.00 no
    C4 C5 H5 . . . 119.00 no
    C6 C5 H5 . . . 119.00 no
    C5 C6 H6 . . . 121.00 no
    C7 C6 H6 . . . 121.00 no
    N1 C9 H9A . . . 109.00 no
    N1 C9 H9B . . . 109.00 no
    C10 C9 H9A . . . 109.00 no
    C10 C9 H9B . . . 109.00 no
    H9A C9 H9B . . . 108.00 no
loop_
    _geom_torsion_atom_site_label_1
    _geom_torsion_atom_site_label_2
    _geom_torsion_atom_site_label_3
    _geom_torsion_atom_site_label_4
    _geom_torsion_site_symmetry_1
    _geom_torsion_site_symmetry_2
    _geom_torsion_site_symmetry_3
    _geom_torsion_site_symmetry_4
    _geom_torsion
    _geom_torsion_publ_flag
    C24 O5 C12 C11 . . . . 175.1(3) no
    C24 O5 C12 C13 . . . . -3.7(5) no
    C17 N2 N3 C18 . . . . -167.0(3) no
    N3 N2 C17 C11 . . . . -175.9(2) no
    N2 N3 C18 O6 . . . . 1.1(4) no
    N2 N3 C18 C19 . . . . 178.2(2) no
    C22 N4 C21 C20 . . . . 1.6(4) no
    C21 N4 C22 C23 . . . . 0.2(4) no
    C1 N1 C9 C10 . . . . -87.7(4) no
    C8 N1 C9 C10 . . . . 85.4(3) no
    C8 N1 C1 C2 . . . . 0.9(3) no
    C9 N1 C1 O1 . . . . -4.7(5) no
    C9 N1 C1 C2 . . . . 174.7(3) no
    C1 N1 C8 O2 . . . . 179.4(3) no
    C1 N1 C8 C7 . . . . -0.8(3) no
    C9 N1 C8 O2 . . . . 5.7(5) no
    C8 N1 C1 O1 . . . . -178.5(3) no
    C9 N1 C8 C7 . . . . -174.5(2) no
    C17 C11 C12 C13 . . . . -175.8(3) no
    C12 C11 C16 C15 . . . . -2.3(5) no
    C17 C11 C12 O5 . . . . 5.4(4) no
    C12 C11 C17 N2 . . . . -165.6(3) no
    C16 C11 C17 N2 . . . . 16.3(4) no
    C17 C11 C16 C15 . . . . 175.9(3) no
    C16 C11 C12 O5 . . . . -176.4(3) no
    C16 C11 C12 C13 . . . . 2.4(5) no
    C11 C12 C13 C14 . . . . -1.1(5) no
    O5 C12 C13 C14 . . . . 177.7(3) no
    C12 C13 C14 C15 . . . . -0.5(6) no
    C13 C14 C15 C16 . . . . 0.7(6) no
    C14 C15 C16 C11 . . . . 0.8(5) no
    O6 C18 C19 C23 . . . . 142.3(3) no
    O6 C18 C19 C20 . . . . -32.7(4) no
    N3 C18 C19 C23 . . . . -34.9(4) no
    N3 C18 C19 C20 . . . . 150.1(3) no
    C18 C19 C23 C22 . . . . -173.1(3) no
    C23 C19 C20 C21 . . . . -0.3(4) no
    C18 C19 C20 C21 . . . . 174.9(3) no
    C20 C19 C23 C22 . . . . 1.9(4) no
    C19 C20 C21 N4 . . . . -1.6(5) no
    N4 C22 C23 C19 . . . . -1.9(4) no
    O1 C1 C2 C3 . . . . 0.1(6) no
    O1 C1 C2 C7 . . . . 178.7(3) no
    N1 C1 C2 C3 . . . . -179.2(3) no
    N1 C1 C2 C7 . . . . -0.7(3) no
    C1 C2 C3 C4 . . . . 177.8(3) no
    C7 C2 C3 C4 . . . . -0.6(5) no
    C1 C2 C7 C6 . . . . -178.6(3) no
    C1 C2 C7 C8 . . . . 0.2(3) no
    C3 C2 C7 C6 . . . . 0.1(5) no
    C3 C2 C7 C8 . . . . 178.9(3) no
    C2 C3 C4 C5 . . . . 1.1(5) no
    C3 C4 C5 C6 . . . . -1.1(6) no
    C4 C5 C6 C7 . . . . 0.6(5) no
    C5 C6 C7 C2 . . . . -0.1(5) no
    C5 C6 C7 C8 . . . . -178.6(3) no
    C2 C7 C8 O2 . . . . -179.9(3) no
    C2 C7 C8 N1 . . . . 0.3(3) no
    C6 C7 C8 O2 . . . . -1.3(6) no
    C6 C7 C8 N1 . . . . 179.0(3) no
    N1 C9 C10 O3 . . . . 176.9(3) no
    N1 C9 C10 O4 . . . . -3.0(5) no
loop_
    _geom_hbond_atom_site_label_D
    _geom_hbond_atom_site_label_H
    _geom_hbond_atom_site_label_A
    _geom_hbond_site_symmetry_A
    _geom_hbond_distance_DH
    _geom_hbond_distance_HA
    _geom_hbond_distance_DA
    _geom_hbond_angle_DHA
    _geom_hbond_publ_flag
    O3 H3A N4 4_453 0.82 1.86 2.681(3) 177 yes
    N3 H3B O6 4_555 0.86 2.12 2.958(3) 164 yes
    C4 H4 O4 3_655 0.93 2.44 3.190(4) 138 yes
    C20 H20 O3 4_555 0.93 2.57 3.500(4) 174 yes
_iucr_refine_instructions_details
;
TITL SS101_0m in P2(1)/n  WHITE PRISM
CELL 0.71073 7.0747 43.5107 7.5477 90.000 110.015 90.000
ZERR 4.00 0.0010 0.0062 0.0009 0.000 0.005 0.000
LATT 1
SYMM -x+1/2, y+1/2, -z+1/2
SFAC C  H  N  O
UNIT 96  80  16  24
L.S. 20
OMIT -3 52
ACTA
BOND $H
HTAB
CONF
LIST 4
FMAP 2
PLAN 8
SIZE 0.30 0.2 0.20
TEMP 23.000
WGHT    0.048500    0.290300
FVAR       0.13295
MOLE 1
O1    4    0.138310    0.044211    0.188739    11.00000    0.07175    0.06426 =
         0.08947    0.00516    0.00877    0.00487
O2    4    0.810621    0.052547    0.495867    11.00000    0.07277    0.06598 =
         0.09485   -0.01988    0.01284   -0.00890
O3    4    0.426860    0.136913    0.280635    11.00000    0.08806    0.03732 =
         0.04949    0.00287    0.03117    0.00223
AFIX 147
H3A   2    0.443412    0.148059    0.199564    11.00000   -1.50000
AFIX   0
O4    4    0.501920    0.099772    0.114680    11.00000    0.13557    0.04850 =
         0.06521   -0.00544    0.05924    0.00395
N1    3    0.468069    0.055446    0.357690    11.00000    0.06800    0.03662 =
         0.05067    0.00135    0.01550   -0.00134
C1    1    0.311631    0.036558    0.249511    11.00000    0.06937    0.04726 =
         0.04583    0.00835    0.01430   -0.00291
C2    1    0.407465    0.007218    0.229093    11.00000    0.08018    0.03717 =
         0.04016    0.00468    0.02072   -0.00304
C3    1    0.323333   -0.018994    0.134861    11.00000    0.09385    0.04975 =
         0.05450   -0.00470    0.02433   -0.01540
AFIX  43
H3    2    0.185161   -0.020650    0.073724    11.00000   -1.20000
AFIX   0
C4    1    0.451396   -0.042906    0.133964    11.00000    0.12680    0.04282 =
         0.06186   -0.00977    0.04190   -0.01380
AFIX  43
H4    2    0.399140   -0.060920    0.069441    11.00000   -1.20000
AFIX   0
C5    1    0.653913   -0.040437    0.226675    11.00000    0.11889    0.04804 =
         0.07516    0.00206    0.04731    0.01281
AFIX  43
H5    2    0.736682   -0.056995    0.225722    11.00000   -1.20000
AFIX   0
C6    1    0.738354   -0.014063    0.321371    11.00000    0.08669    0.05527 =
         0.07110   -0.00079    0.02657    0.01138
AFIX  43
H6    2    0.876437   -0.012462    0.383207    11.00000   -1.20000
AFIX   0
C7    1    0.611898    0.009728    0.321311    11.00000    0.07229    0.04312 =
         0.04229    0.00246    0.01806   -0.00141
C8    1    0.652842    0.040913    0.404471    11.00000    0.07075    0.04473 =
         0.05055   -0.00061    0.01779   -0.00335
C9    1    0.441696    0.087174    0.397746    11.00000    0.08263    0.03658 =
         0.05464    0.00060    0.02746   -0.00086
AFIX  23
H9A   2    0.541716    0.092709    0.517804    11.00000   -1.20000
H9B   2    0.309896    0.089820    0.408466    11.00000   -1.20000
AFIX   0
C10   1    0.460959    0.108335    0.246766    11.00000    0.06298    0.03804 =
         0.04597   -0.00305    0.01681   -0.00061
MOLE 2
O5    4    0.965942    0.136774    0.936466    11.00000    0.09453    0.04583 =
         0.06978    0.00361    0.02328    0.00594
O6    4    0.770499    0.283418    0.863039    11.00000    0.06099    0.04555 =
         0.03256    0.00059    0.00544    0.00854
N2    3    0.922713    0.227101    0.872809    11.00000    0.04735    0.04263 =
         0.03980   -0.00810    0.00892    0.00208
N3    3    0.963627    0.245110    1.033247    11.00000    0.05195    0.04034 =
         0.03008   -0.00236    0.00500    0.00754
AFIX  43
H3B   2    1.039316    0.238448    1.141578    11.00000   -1.20000
AFIX   0
N4    3    0.968735    0.326664    1.509956    11.00000    0.05596    0.04561 =
         0.04186   -0.00468    0.01795   -0.00161
C11   1    0.944753    0.178741    0.739918    11.00000    0.03522    0.04700 =
         0.04522   -0.00632    0.01317   -0.00295
C12   1    0.951890    0.147245    0.762571    11.00000    0.04802    0.05018 =
         0.05769   -0.00858    0.01541   -0.00302
C13   1    0.941228    0.127880    0.611858    11.00000    0.06351    0.06148 =
         0.09150   -0.03408    0.02275   -0.01244
AFIX  43
H13   2    0.948222    0.106653    0.627150    11.00000   -1.20000
AFIX   0
C14   1    0.920087    0.141002    0.439917    11.00000    0.07854    0.10830 =
         0.06755   -0.04420    0.03035   -0.02569
AFIX  43
H14   2    0.913860    0.128348    0.338769    11.00000   -1.20000
AFIX   0
C15   1    0.907996    0.172237    0.414129    11.00000    0.07934    0.10687 =
         0.05350   -0.01885    0.02892   -0.02957
AFIX  43
H15   2    0.892394    0.180705    0.296829    11.00000   -1.20000
AFIX   0
C16   1    0.919281    0.190683    0.563839    11.00000    0.05931    0.07064 =
         0.04357   -0.00795    0.01926   -0.01406
AFIX  43
H16   2    0.909536    0.211866    0.546656    11.00000   -1.20000
AFIX   0
C17   1    0.970021    0.198988    0.901090    11.00000    0.04101    0.04416 =
         0.04321   -0.00127    0.01567    0.00101
AFIX  43
H17   2    1.020387    0.191291    1.023294    11.00000   -1.20000
AFIX   0
C18   1    0.881659    0.273172    1.014209    11.00000    0.03914    0.03897 =
         0.03694    0.00070    0.01306   -0.00125
C19   1    0.925001    0.291344    1.191817    11.00000    0.02875    0.03902 =
         0.03398    0.00105    0.00837    0.00017
C20   1    0.932118    0.322852    1.183752    11.00000    0.04604    0.04485 =
         0.03597    0.00191    0.01306   -0.00299
AFIX  43
H20   2    0.920901    0.332782    1.071489    11.00000   -1.20000
AFIX   0
C21   1    0.956245    0.339421    1.345665    11.00000    0.05447    0.03910 =
         0.04892   -0.00177    0.01661   -0.00637
AFIX  43
H21   2    0.964273    0.360712    1.340031    11.00000   -1.20000
AFIX   0
C22   1    0.961673    0.296274    1.515372    11.00000    0.05573    0.04929 =
         0.03805    0.00408    0.01700    0.00307
AFIX  43
H22   2    0.969586    0.286948    1.628559    11.00000   -1.20000
AFIX   0
C23   1    0.943240    0.277732    1.362427    11.00000    0.05268    0.03743 =
         0.04073    0.00395    0.01772    0.00459
AFIX  43
H23   2    0.943067    0.256449    1.373710    11.00000   -1.20000
AFIX   0
C24   1    0.957829    0.104652    0.963029    11.00000    0.12501    0.04698 =
         0.11399    0.01365    0.02666    0.00138
AFIX 137
H24A  2    0.832907    0.096721    0.878425    11.00000   -1.50000
H24B  2    0.967331    0.100552    1.090773    11.00000   -1.50000
H24C  2    1.067749    0.094903    0.937900    11.00000   -1.50000
HKLF 4
REM  SS101_0m in P2(1)/n  WHITE PRISM
REM R1 =  0.0552 for   2345 Fo > 4sig(Fo)  and  0.1190 for all   4304 data
REM    309 parameters refined using      0 restraints
END
WGHT      0.0485      0.2903
REM Highest difference peak  0.143,  deepest hole -0.179,  1-sigma level  0.039
Q1    1   0.7969  0.1252  0.1553  11.00000  0.05    0.14
Q2    1   0.4832  0.1157 -0.0230  11.00000  0.05    0.14
Q3    1   0.4788  0.1547  0.1045  11.00000  0.05    0.14
Q4    1   0.9422  0.2880  0.8238  11.00000  0.05    0.14
Q5    1   1.1665  0.2192  1.1371  11.00000  0.05    0.13
Q6    1   1.2144  0.2649  1.1668  11.00000  0.05    0.13
Q7    1   0.1432  0.0566  0.3199  11.00000  0.05    0.13
Q8    1   0.9379  0.1011  0.2655  11.00000  0.05    0.13
;
