# Supplementary material for: 2-(1,3-Dioxoisoindolin-2-yl)acetic acid–N′-[(E)-2-meth­oxy­benzyl­idene]pyridine-4-carbohydrazide (1/1)
Source: Acta Crystallogr Sect E Struct Rep Online. 2012 Jul 14;68(Pt 8):o2442. doi: 10.1107/S1600536812031388 (PMC3414356; doi:10.1107/S1600536812031388)
Supplement: Supplementary file 2 [file e-68-o2442-Isup2.hkl]

#
# h,k,l, Fc-squared, Fo-squared, sigma(Fo-squared) and status flag
#
data_I
_shelx_title ' SS101_0m in P2(1)/n  WHITE PRISM'
_shelx_refln_list_code          4
_shelx_F_calc_maximum      240.14
_exptl_crystal_F_000       960.00
_reflns_d_resolution_high  0.8107
 
loop_
 _symmetry_equiv_pos_as_xyz
 'x, y, z'
 '-x+1/2, y+1/2, -z+1/2'
 '-x, -y, -z'
 'x-1/2, -y-1/2, z-1/2'
 
_cell_length_a     7.0747
_cell_length_b    43.5107
_cell_length_c     7.5477
_cell_angle_alpha  90.000
_cell_angle_beta  110.015
_cell_angle_gamma  90.000
 
_shelx_F_squared_multiplier     1.000
 
loop_
 _refln_index_h
 _refln_index_k
 _refln_index_l
 _refln_F_squared_calc
 _refln_F_squared_meas
 _refln_F_squared_sigma
 _refln_observed_status
   2   0   0    57667.37    55038.88    907.91 o
   4   0   0      261.53      327.59     43.57 o
   6   0   0      383.54      417.56     41.18 o
   8   0   0      161.27      113.23     30.59 o
   1   1   0     9751.76     8961.25    106.28 o
   2   1   0    43908.12    41631.87    511.10 o
   3   1   0       59.21       58.50      4.82 o
   4   1   0    10415.57    10334.10    182.39 o
   5   1   0       17.94       26.46     13.52 o
   6   1   0     1304.68     1246.11     45.18 o
   7   1   0        0.13      -18.60     18.97 o
   8   1   0        6.42        5.23     16.12 o
   1   2   0       25.85       15.62      2.72 o
   2   2   0    15006.17    13954.11    174.65 o
   3   2   0       68.32       52.41      6.56 o
   4   2   0      541.60      550.71     69.50 o
   5   2   0        9.83        2.59     10.39 o
   6   2   0      450.17      470.59     31.73 o
   7   2   0        0.00      -13.86     12.44 o
   8   2   0       32.34       30.24     16.88 o
   1   3   0     6665.75     5998.56     80.31 o
   2   3   0      837.43      851.47     34.56 o
   3   3   0       77.29       75.68     10.19 o
   4   3   0      161.13      156.62     11.22 o
   5   3   0       44.83       44.44      7.44 o
   6   3   0       35.31       74.29     16.11 o
   7   3   0        1.44      -15.58     12.54 o
   8   3   0        2.44        9.76     15.45 o
   0   4   0     1794.26     1704.63     33.31 o
   1   4   0       61.36       73.86      4.33 o
   2   4   0    13587.55    13200.85    165.98 o
   3   4   0      422.30      432.10     20.76 o
   4   4   0      581.81      678.35     34.85 o
   5   4   0        4.14        8.96      6.36 o
   6   4   0        0.42       -6.95     11.58 o
   7   4   0        0.24       19.45     22.78 o
   8   4   0       13.26       -4.19     15.06 o
   1   5   0     1621.29     1502.63     23.10 o
   2   5   0     3227.45     2952.76     41.49 o
   3   5   0      834.00      906.02     22.81 o
   4   5   0     1965.00     1871.48     42.83 o
   5   5   0        0.01       12.88      6.97 o
   6   5   0        2.83       -1.17     12.37 o
   7   5   0       14.04       18.95     16.82 o
   8   5   0       14.89        0.79     16.17 o
   0   6   0     6427.13     5714.32     95.89 o
   1   6   0     3009.11     2843.98     40.51 o
   2   6   0      133.45      151.60      7.02 o
   3   6   0       89.07       99.95      7.35 o
   4   6   0      147.80      168.05     18.54 o
   5   6   0      194.93      166.42     13.12 o
   6   6   0       74.48       59.77     15.73 o
   7   6   0        1.25      -14.59     12.73 o
   8   6   0       15.98        8.97     26.46 o
   1   7   0     2681.81     2505.46     36.46 o
   2   7   0       23.90       23.37      4.94 o
   3   7   0     1241.28     1293.54     30.00 o
   4   7   0        2.72       -5.34      8.80 o
   5   7   0        9.36        3.28      7.16 o
   6   7   0      156.24      134.63     19.06 o
   7   7   0       16.84       29.20     14.41 o
   8   7   0        0.14      -11.64     14.87 o
   0   8   0       58.66       55.20      4.27 o
   1   8   0     1238.54     1177.54     19.73 o
   2   8   0      261.14      247.01     10.00 o
   3   8   0       58.80       79.45      7.20 o
   4   8   0        0.08      -13.96      9.31 o
   5   8   0       64.26       52.72      9.61 o
   6   8   0       32.62       35.07     14.09 o
   7   8   0        1.50       -1.40     14.62 o
   8   8   0       11.68        5.82     15.79 o
   1   9   0      256.78      239.56      7.38 o
   2   9   0       86.42      103.19      7.05 o
   3   9   0     1661.69     1708.56     37.47 o
   4   9   0        7.80       -2.33      8.27 o
   5   9   0       57.57       63.75     10.13 o
   6   9   0        5.29       23.89     13.70 o
   7   9   0       13.61        2.11     13.63 o
   8   9   0        0.24       23.25     24.74 o
   0  10   0      729.25      666.97     15.29 o
   1  10   0     1552.80     1469.98     22.29 o
   2  10   0      196.10      208.42      9.43 o
   3  10   0      615.70      607.85     27.25 o
   4  10   0      170.02      170.16     10.13 o
   5  10   0       30.52       34.94     11.97 o
   6  10   0      117.72      143.84     19.72 o
   7  10   0       54.95       28.34     15.68 o
   8  10   0        0.35       -5.38     15.77 o
   1  11   0     1247.36     1286.82     19.32 o
   2  11   0       38.63       42.00      6.01 o
   3  11   0      361.69      365.32     15.08 o
   4  11   0        0.01        5.59      5.50 o
   5  11   0        3.04        3.58     10.13 o
   6  11   0        3.53        9.30     12.71 o
   7  11   0        1.48       19.67     14.23 o
   8  11   0        8.84       10.39     16.61 o
   0  12   0    10114.89     9486.69    159.75 o
   1  12   0      190.09      194.59      6.94 o
   2  12   0      619.87      638.83     22.58 o
   3  12   0       92.50       90.89     11.42 o
   4  12   0       33.70       29.49      6.42 o
   5  12   0       35.37       37.06     13.07 o
   6  12   0       18.61       14.56     12.75 o
   7  12   0       14.43        2.73     13.39 o
   1  13   0      414.00      454.30     10.19 o
   2  13   0      996.31      989.75     25.90 o
   3  13   0       53.22       45.65      9.72 o
   4  13   0        2.13        1.26      6.60 o
   5  13   0       99.26       85.00     14.82 o
   6  13   0       13.37       28.83     13.62 o
   7  13   0        0.54       14.01     13.68 o
   0  14   0      825.38      724.28     17.73 o
   1  14   0      602.00      551.26     11.36 o
   2  14   0      250.15      270.18     17.29 o
   3  14   0        0.23       -1.11      7.15 o
   4  14   0        0.26       -2.26      5.93 o
   5  14   0      103.42      105.21     15.98 o
   6  14   0      257.17      249.86     18.42 o
   7  14   0        1.92       -5.75     14.37 o
   1  15   0     2421.98     2290.88     33.76 o
   2  15   0      117.27      111.05     12.26 o
   3  15   0      137.02      128.72     13.12 o
   4  15   0       40.69       41.05      7.80 o
   5  15   0      267.65      262.64     23.60 o
   6  15   0       29.67       55.86     15.67 o
   7  15   0       11.18       15.87     14.40 o
   0  16   0     1709.57     1599.02     32.99 o
   1  16   0        1.46        3.58      3.84 o
   2  16   0      505.88      484.65     17.80 o
   3  16   0      130.52      152.10     23.76 o
   4  16   0        4.65       -4.13      8.90 o
   5  16   0       29.93       37.03     16.90 o
   6  16   0        0.24       24.33     14.94 o
   7  16   0       14.70        3.89     13.96 o
   1  17   0      141.95      145.47      9.04 o
   2  17   0        9.61       12.37      5.92 o
   3  17   0      508.41      524.34     30.42 o
   4  17   0      235.41      212.06     14.03 o
   5  17   0        9.56       10.08     20.50 o
   6  17   0        4.08       11.10     13.07 o
   7  17   0       56.82       93.02     31.75 o
   0  18   0     1600.35     1723.53     39.70 o
   1  18   0     1160.88     1189.48     25.33 o
   2  18   0      133.82      118.84      9.84 o
   3  18   0      292.80      328.68     25.41 o
   4  18   0        1.14        1.93      7.07 o
   5  18   0       31.87       39.13     13.26 o
   6  18   0       20.95       -8.47     11.79 o
   7  18   0        7.09        9.42     14.61 o
   1  19   0     5180.46     5206.21     93.98 o
   2  19   0      151.32      148.17      9.95 o
   3  19   0     2005.29     2109.08     47.33 o
   4  19   0       33.87       16.17     12.18 o
   5  19   0        7.06        3.86     11.10 o
   6  19   0       17.69       34.99     14.20 o
   7  19   0       50.57       43.32     24.34 o
   0  20   0     2369.20     2449.55     61.76 o
   1  20   0      129.50      142.36     11.81 o
   2  20   0      852.08      899.90     22.74 o
   3  20   0      351.71      403.49     18.73 o
   4  20   0      128.02      111.72     15.15 o
   5  20   0      875.01      736.72     37.65 o
   6  20   0      140.90      136.04     20.59 o
   7  20   0       22.25       10.03     14.35 o
   1  21   0     1079.72     1162.86     24.82 o
   2  21   0      749.71      787.79     21.20 o
   3  21   0        1.04       -1.96      6.38 o
   4  21   0       44.92       40.40     12.24 o
   5  21   0       37.25       45.70     14.08 o
   6  21   0       23.47       21.70     14.10 o
   7  21   0       32.07        9.55     15.57 o
   0  22   0    10920.68    10815.61    239.24 o
   1  22   0     1687.59     1744.38     34.04 o
   2  22   0      488.12      475.20     17.39 o
   3  22   0       66.36      124.32     27.96 o
   4  22   0      483.40      482.78     32.12 o
   5  22   0       64.11       88.55     15.89 o
   6  22   0       63.99       82.81     16.97 o
   7  22   0       13.60       34.05     16.27 o
   1  23   0     1601.70     1706.53     33.76 o
   2  23   0      788.52      794.10     30.87 o
   3  23   0       89.23       85.98     10.58 o
   4  23   0      212.22      216.74     19.94 o
   5  23   0        0.02        8.77     12.19 o
   6  23   0        1.20       15.84     13.73 o
   7  23   0       12.67       -1.33     15.06 o
   0  24   0       69.44       73.85      9.55 o
   1  24   0      115.53      153.11     11.64 o
   2  24   0       72.51       64.58      8.76 o
   3  24   0       27.32       35.22      7.87 o
   4  24   0       16.87       25.39      9.38 o
   5  24   0      122.51       73.94     13.10 o
   6  24   0       16.29       11.98     18.29 o
   7  24   0        2.33       12.95     15.68 o
   1  25   0       26.54       21.47      6.39 o
   2  25   0       36.87       37.55     10.90 o
   3  25   0       82.75       88.15     10.26 o
   4  25   0       80.42       82.07     12.21 o
   5  25   0       11.66       24.05     15.64 o
   6  25   0      124.61       84.45     15.24 o
   7  25   0        3.57      -24.58     16.39 o
   0  26   0     2832.89     3077.05     77.83 o
   1  26   0        8.43        4.06      5.70 o
   2  26   0      687.77      751.45     34.80 o
   3  26   0      191.62      209.79     13.74 o
   4  26   0      553.59      561.55     25.49 o
   5  26   0       11.25       -1.58      9.38 o
   6  26   0       12.29       13.78     11.75 o
   7  26   0        0.09        5.76     15.21 o
   1  27   0       66.05       67.09      8.60 o
   2  27   0      659.39      697.62     24.87 o
   3  27   0      273.15      290.80     18.13 o
   4  27   0      177.03      233.65     19.92 o
   5  27   0       20.31        7.75     10.33 o
   6  27   0       43.92       33.31     12.90 o
   7  27   0        6.14      -23.76     15.84 o
   0  28   0      634.98      674.89     27.83 o
   1  28   0      105.38       98.94     11.36 o
   2  28   0      177.25      217.24     14.37 o
   3  28   0       71.56       69.23      9.87 o
   4  28   0        6.85        5.24      8.77 o
   5  28   0        8.93       -0.28      9.69 o
   6  28   0       10.12        2.72     11.46 o
   1  29   0       35.18       36.57      7.85 o
   2  29   0       42.73       66.30     10.93 o
   3  29   0       69.73       69.19     10.22 o
   4  29   0        0.52       -2.94      7.87 o
   5  29   0        0.28       -5.13      9.24 o
   6  29   0       27.36       28.55     12.32 o
   0  30   0        0.59       23.17      8.23 o
   1  30   0      152.25      173.18     16.75 o
   2  30   0      778.09      770.17     27.28 o
   3  30   0        1.68        4.40      7.89 o
   4  30   0        3.22       14.52      8.60 o
   5  30   0        0.48       -7.98      9.21 o
   6  30   0        4.45      -14.87      9.91 o
   1  31   0        2.34        4.55     11.43 o
   2  31   0       10.39       19.39      7.44 o
   3  31   0       35.04       37.93     10.02 o
   4  31   0       80.96      101.11     12.41 o
   5  31   0        5.98        4.99      9.70 o
   6  31   0        1.00       -3.06     11.85 o
   0  32   0     1556.46     1442.85     50.38 o
   1  32   0       73.57       68.60     17.70 o
   2  32   0      294.62      319.23     18.27 o
   3  32   0       69.17       79.04     11.58 o
   4  32   0        8.08        4.95      8.11 o
   5  32   0       59.78       58.73     12.50 o
   6  32   0        1.80      -12.24     10.85 o
   1  33   0        5.47        9.11      7.00 o
   2  33   0      104.63      111.67     12.10 o
   3  33   0        0.83       -4.47      7.81 o
   4  33   0      119.67      112.17     13.17 o
   5  33   0        0.14        7.22      9.94 o
   6  33   0        9.50        5.14     10.99 o
   0  34   0     1012.30     1086.34     43.46 o
   1  34   0      149.46      163.49     15.50 o
   2  34   0       28.17       30.18      8.85 o
   3  34   0      161.13      153.64     20.28 o
   4  34   0        1.83        4.93      9.75 o
   5  34   0        4.00       -4.65      8.82 o
   6  34   0        2.82       -4.56     10.79 o
   1  35   0        1.90       -3.88      8.72 o
   2  35   0       22.12       22.84      8.63 o
   3  35   0       87.94       90.08     12.47 o
   4  35   0       23.20       13.48      9.66 o
   5  35   0       13.91        2.23     10.23 o
   6  35   0        0.08       17.85     13.74 o
   0  36   0        1.36        4.34      8.34 o
   1  36   0       22.14       37.30      8.88 o
   2  36   0      189.07      199.20     19.95 o
   3  36   0       27.26       43.92     14.19 o
   4  36   0       62.58       45.38     12.91 o
   5  36   0        2.77       -3.56      9.57 o
   6  36   0        0.23        9.79     13.50 o
   1  37   0       52.55       58.75     10.24 o
   2  37   0      224.97      225.84     29.07 o
   3  37   0       72.03       63.46     11.72 o
   4  37   0       16.94       19.90     10.62 o
   5  37   0        0.48        7.01     12.57 o
   0  38   0      310.83      306.12     21.41 o
   1  38   0      115.20      135.72     13.36 o
   2  38   0       12.07       36.85     13.31 o
   3  38   0        1.78       18.05      9.53 o
   4  38   0       26.27       -3.67     11.74 o
   5  38   0       42.34       22.30     14.79 o
   1  39   0        9.20        7.63     10.94 o
   2  39   0       73.90       80.57     16.11 o
   3  39   0      178.18      208.12     17.51 o
   4  39   0        1.84       17.20     18.06 o
   5  39   0        5.06       -9.12     14.05 o
   0  40   0        2.81      -19.19     14.43 o
   1  40   0        0.21        3.60     10.44 o
   2  40   0      174.34      180.04     20.70 o
   3  40   0      173.33      221.56     23.76 o
   4  40   0        5.13      -13.09     11.83 o
   5  40   0       18.14       18.72     15.52 o
   1  41   0      347.36      308.12     25.12 o
   2  41   0      346.05      275.15     25.00 o
   3  41   0       13.67        8.94     15.52 o
   4  41   0      105.24       87.62     18.34 o
   5  41   0        5.25        2.58     14.32 o
   0  42   0      763.00      625.49     99.86 o
   1  42   0       29.08       35.81     13.09 o
   2  42   0      210.30      173.56     20.84 o
   3  42   0       65.11       79.20     17.93 o
   4  42   0        0.00        3.94     13.54 o
   5  42   0        9.35       30.21     16.76 o
   1  43   0        2.64       -7.16     10.98 o
   2  43   0       46.48       48.99     15.65 o
   3  43   0       21.95        9.73     13.45 o
   4  43   0      143.39      160.67     22.39 o
   0  44   0       30.25       14.89     18.85 o
   1  44   0        8.01       11.01     12.20 o
   2  44   0      105.39      108.05     20.33 o
   3  44   0       18.68       13.60     13.49 o
   4  44   0       43.96       33.68     21.89 o
   1  45   0        0.28       -5.62     11.53 o
   2  45   0       55.08       70.42     16.74 o
   3  45   0        2.02        5.59     13.39 o
   4  45   0       21.19       12.09     15.87 o
   0  46   0        0.15      -13.39     15.76 o
   1  46   0        1.30       -5.50     11.53 o
   2  46   0        4.97       21.23     13.82 o
   3  46   0       66.87      104.69     19.95 o
   4  46   0        2.58       -0.99     15.61 o
   1  47   0        9.12       -3.47     11.60 o
   2  47   0        0.02       25.96     15.25 o
   3  47   0        3.45        0.33     14.26 o
   0  48   0        0.30      -13.60     17.59 o
   1  48   0        0.22      -10.73     12.49 o
   2  48   0        0.02       12.79     18.70 o
   3  48   0        0.02       -4.94     16.82 o
   1  49   0        0.27       26.11     14.90 o
   2  49   0        1.09        1.61     14.40 o
   3  49   0       20.85       48.56     17.72 o
   0  50   0       47.38       27.44     21.20 o
   1  50   0        6.52       25.72     15.44 o
   2  50   0        1.32        0.98     13.75 o
   1  51   0       15.44       27.13     15.02 o
   2  51   0       13.31       11.40     14.29 o
   0  52   0        0.47       12.12     20.25 o
   1  52   0        2.30      -10.40     13.34 o
   2  52   0       20.76       28.88     16.74 o
   1  53   0        0.33       -0.95     14.63 o
  -7   0   1      195.03      184.13     40.74 o
  -5   0   1      301.15      299.48     23.11 o
  -3   0   1     1367.73     1381.86     34.28 o
  -1   0   1     3728.81     3485.30     50.52 o
   1   0   1     1762.15     1862.48     31.85 o
   3   0   1      729.95      797.80     38.97 o
   5   0   1      333.17      340.18     47.53 o
   7   0   1       20.40       51.00     26.87 o
  -8   1   1        9.17       16.58     17.43 o
  -7   1   1        3.12       11.45     13.81 o
  -6   1   1        8.05        5.68      8.21 o
  -5   1   1       61.84       54.96      9.18 o
  -4   1   1      271.45      253.67     14.09 o
  -3   1   1     1204.51     1225.02     20.68 o
  -2   1   1     3975.69     3929.93     45.17 o
  -1   1   1     2033.54     1991.31     20.41 o
   0   1   1      173.69      145.29      3.45 o
   1   1   1     3355.51     3235.92     38.99 o
   2   1   1      671.88      645.62     13.48 o
   3   1   1      116.06      151.17     14.31 o
   4   1   1      117.58      141.25     15.86 o
   5   1   1      113.36      126.33     19.16 o
   6   1   1       68.70       54.91     15.58 o
   7   1   1       12.96        5.97     15.08 o
  -8   2   1      169.59      143.80     23.14 o
  -7   2   1       28.60       40.85     20.29 o
  -6   2   1      149.71      149.70     13.28 o
  -5   2   1       66.69       56.77     11.63 o
  -4   2   1        3.97      -16.09     10.73 o
  -3   2   1     2479.96     2543.24     37.06 o
  -2   2   1     4298.75     4235.96     50.62 o
  -1   2   1        0.83       -5.56      3.71 o
   0   2   1       14.75        4.08      1.48 o
   1   2   1        0.53        2.78      4.72 o
   2   2   1      139.52      134.91      8.15 o
   3   2   1      349.19      388.68     21.35 o
   4   2   1       60.66       60.99     12.54 o
   5   2   1        6.29       24.10     11.87 o
   6   2   1        3.05       -3.77     11.83 o
   7   2   1        1.62       26.06     20.50 o
  -8   3   1       10.13       21.91     16.53 o
  -7   3   1       44.95       48.92     15.78 o
  -6   3   1     1253.03     1235.98     35.68 o
  -5   3   1       49.59       60.17      7.61 o
  -4   3   1     6036.65     6019.69    100.38 o
  -3   3   1     1152.46     1103.76     19.24 o
  -2   3   1     5772.01     5725.56     67.16 o
  -1   3   1    16665.27    15761.08    162.09 o
   0   3   1     1207.13     1186.27     15.64 o
   1   3   1      946.25      779.34     13.53 o
   2   3   1      273.91      296.92     16.89 o
   3   3   1     1520.91     1404.23     39.23 o
   4   3   1       33.11       36.08     11.23 o
   5   3   1       40.83       46.12     13.10 o
   6   3   1       25.92       11.09     13.09 o
   7   3   1        0.67       -8.15     13.59 o
  -8   4   1      296.23      274.27     28.53 o
  -7   4   1       16.91       14.89     13.64 o
  -6   4   1      548.95      530.39     35.85 o
  -5   4   1      492.55      498.17     20.63 o
  -4   4   1      131.93      219.94     25.73 o
  -3   4   1      892.38      862.91     17.55 o
  -2   4   1     7201.81     6840.03     79.61 o
  -1   4   1     1221.46     1254.54     15.36 o
   0   4   1    17310.50    16249.23    210.61 o
   1   4   1     2075.43     2015.04     28.70 o
   2   4   1     6887.05     7009.57    112.64 o
   3   4   1      611.15      604.61     30.87 o
   4   4   1       17.36       22.61     10.24 o
   5   4   1       30.55       20.23     13.96 o
   6   4   1      106.02      133.59     27.68 o
   7   4   1        4.55       -5.43     14.03 o
  -8   5   1        6.82       44.86     20.82 o
  -7   5   1        0.65        8.16     13.59 o
  -6   5   1      241.72      252.53     16.91 o
  -5   5   1      369.11      369.96     17.95 o
  -4   5   1     3131.98     2941.62     53.80 o
  -3   5   1     2306.35     2205.77     33.05 o
  -2   5   1     7666.12     7330.30     89.16 o
  -1   5   1     4353.38     4026.59     44.64 o
   0   5   1       33.91       36.64      3.74 o
   1   5   1      836.90      817.76     19.79 o
   2   5   1      178.44      142.82     13.50 o
   3   5   1      681.39      742.33     26.51 o
   4   5   1      507.47      540.33     28.46 o
   5   5   1      437.22      485.90     29.97 o
   6   5   1        0.67        5.38     13.04 o
   7   5   1        0.20        8.45     14.87 o
  -8   6   1       98.25       57.93     18.67 o
  -7   6   1       43.51       35.13     15.45 o
  -6   6   1      242.39      254.02     17.26 o
  -5   6   1       18.24       29.37      8.29 o
  -4   6   1      438.11      421.87     21.80 o
  -3   6   1      241.24      233.27     10.45 o
  -2   6   1     5203.30     5166.08     67.79 o
  -1   6   1    13645.94    12510.17    140.07 o
   0   6   1     1570.41     1323.73     19.92 o
   1   6   1     4020.30     3609.54     51.55 o
   2   6   1      695.34      656.10     15.28 o
   3   6   1      188.50      195.19     16.66 o
   4   6   1      180.58      202.78     18.25 o
   5   6   1       47.58       25.82     12.43 o
   6   6   1       43.10       31.36     14.69 o
   7   6   1        2.14       -4.75     14.56 o
  -8   7   1       31.99        6.37     15.51 o
  -7   7   1       10.69       25.30     14.95 o
  -6   7   1      115.80      106.67     12.53 o
  -5   7   1       79.03       89.78     10.69 o
  -4   7   1       87.08      100.05     11.44 o
  -3   7   1     1243.02     1196.96     24.20 o
  -2   7   1     6085.08     5939.24     73.24 o
  -1   7   1       57.91       71.65      3.56 o
   0   7   1      109.39      152.48      6.52 o
   1   7   1    12799.53    12281.62    162.90 o
   2   7   1       19.41       16.51      9.11 o
   3   7   1      866.24      900.71     29.82 o
   4   7   1      140.83      150.37     18.21 o
   5   7   1        6.65        2.60      6.93 o
   6   7   1        6.70        0.87     12.83 o
   7   7   1        0.51       -8.65     13.91 o
  -8   8   1        1.33        9.51     15.76 o
  -7   8   1        3.27       -6.56     12.92 o
  -6   8   1       98.18       70.84     11.63 o
  -5   8   1       37.28       38.69      8.72 o
  -4   8   1     2591.76     2532.63     47.94 o
  -3   8   1      921.76      874.96     19.64 o
  -2   8   1      345.50      308.23      8.77 o
  -1   8   1     3460.31     3252.10     40.59 o
   0   8   1      413.13      382.91      8.11 o
   1   8   1     1795.87     1912.98     55.24 o
   2   8   1      135.62      148.79     13.45 o
   3   8   1      158.11      180.99     15.06 o
   4   8   1      388.75      418.32     25.29 o
   5   8   1        2.20       15.40     12.13 o
   6   8   1       10.92        8.29     13.29 o
   7   8   1        0.16       -5.71     13.74 o
  -8   9   1       82.11       80.13     19.87 o
  -7   9   1       38.38       50.61     16.12 o
  -6   9   1        0.17      -15.58     10.39 o
  -5   9   1      356.68      372.21     15.82 o
  -4   9   1      142.76      151.45     12.41 o
  -3   9   1       96.47       82.74      7.16 o
  -2   9   1      292.78      264.00      9.11 o
  -1   9   1        4.57        1.02      2.50 o
   0   9   1     2671.38     2520.72     36.35 o
   1   9   1        1.55        7.41      4.05 o
   2   9   1     1474.02     1411.65     32.92 o
   3   9   1       26.34       25.49      8.79 o
   4   9   1       18.08       45.08     11.57 o
   5   9   1        6.36        5.65     11.39 o
   6   9   1       17.61        5.80     12.87 o
   7   9   1        6.44      -11.55     13.34 o
  -8  10   1        0.90       -2.67     14.73 o
  -7  10   1        6.40       11.96     13.84 o
  -6  10   1        4.01       -3.00      8.69 o
  -5  10   1        0.08        5.63      6.24 o
  -4  10   1      226.72      209.49     14.09 o
  -3  10   1     1165.51     1174.18     26.03 o
  -2  10   1      141.63      135.53      6.20 o
  -1  10   1      625.29      636.31     10.62 o
   0  10   1      180.69      173.61      6.71 o
   1  10   1       54.79       55.93      5.28 o
   2  10   1      312.06      328.68     23.36 o
   3  10   1       29.70       36.92      9.75 o
   4  10   1      160.94      189.30     17.79 o
   5  10   1        0.13        3.30     11.19 o
   6  10   1        7.16       10.05     13.05 o
   7  10   1       27.68        0.78     13.75 o
  -8  11   1        6.82      -11.42     14.42 o
  -7  11   1        4.79        1.05     13.47 o
  -6  11   1      278.41      285.06     18.42 o
  -5  11   1       14.80       15.86      6.70 o
  -4  11   1      117.79      131.20     10.70 o
  -3  11   1      888.31      856.02     21.27 o
  -2  11   1     2110.65     2035.30     32.38 o
  -1  11   1      206.43      182.13      5.97 o
   0  11   1      448.60      437.20     10.38 o
   1  11   1     3851.21     3789.68     55.01 o
   2  11   1       11.73        3.97      5.96 o
   3  11   1      102.18      124.74     13.20 o
   4  11   1       30.05       39.48     14.29 o
   5  11   1        4.97        0.12     10.94 o
   6  11   1        1.84      -15.20     11.56 o
   7  11   1        0.04       19.35     15.23 o
  -8  12   1        1.08       -1.38     14.76 o
  -7  12   1       30.24       15.22     14.14 o
  -6  12   1        0.89       11.60      9.28 o
  -5  12   1      128.34      111.17      9.89 o
  -4  12   1      222.61      236.50     19.58 o
  -3  12   1       39.97       37.06      5.82 o
  -2  12   1     2221.60     2172.96     36.77 o
  -1  12   1     1523.00     1424.13     19.77 o
   0  12   1        0.33        2.17      3.13 o
   1  12   1     1657.75     1609.71     27.22 o
   2  12   1      448.76      470.04     22.60 o
   3  12   1       89.28       95.10     12.51 o
   4  12   1       25.84       15.57     10.03 o
   5  12   1       30.25       29.44     13.06 o
   6  12   1        6.14        9.67     14.39 o
   7  12   1        1.19        0.13     13.74 o
  -8  13   1       24.57       35.00     16.67 o
  -7  13   1        7.26       -0.82     12.78 o
  -6  13   1       20.58       23.36     12.34 o
  -5  13   1        9.85       -2.29      7.19 o
  -4  13   1       22.83       26.01      7.29 o
  -3  13   1        1.52       13.83      4.63 o
  -2  13   1      290.89      295.93     11.52 o
  -1  13   1      783.28      708.40     12.10 o
   0  13   1      105.19      107.52      6.40 o
   1  13   1      114.43      134.66      8.17 o
   2  13   1      134.73      157.90     15.09 o
   3  13   1       96.78      115.51     16.85 o
   4  13   1       73.77       90.86     16.33 o
   5  13   1      115.38       91.09     16.48 o
   6  13   1       58.36       39.82     14.83 o
   7  13   1       12.20        3.57     16.50 o
  -8  14   1        0.03        5.04     16.10 o
  -7  14   1        8.90       -5.86     12.71 o
  -6  14   1       24.27       31.17     10.36 o
  -5  14   1       28.47       33.02      8.74 o
  -4  14   1      126.89      131.21     12.10 o
  -3  14   1       80.07       79.66      7.17 o
  -2  14   1     1371.59     1446.15     25.49 o
  -1  14   1      614.51      558.46     10.56 o
   0  14   1      411.70      416.50     10.84 o
   1  14   1       56.93       61.54      6.85 o
   2  14   1       98.12      107.03     11.43 o
   3  14   1       19.70       28.28      9.60 o
   4  14   1       92.22       83.84     13.68 o
   5  14   1        5.37       10.58     15.96 o
   6  14   1       60.24       60.05     15.90 o
   7  14   1        1.09       -9.82     13.95 o
  -8  15   1       20.12       25.20     17.57 o
  -7  15   1       29.60       21.45     14.70 o
  -6  15   1       58.01       56.48     12.30 o
  -5  15   1        0.94       -4.23      6.82 o
  -4  15   1      189.94      203.44     19.27 o
  -3  15   1       12.48       21.87      5.55 o
  -2  15   1     2533.97     2523.98     42.57 o
  -1  15   1     1739.27     1722.45     26.26 o
   0  15   1     2330.01     2452.02     35.62 o
   1  15   1     4990.67     5056.07     91.69 o
   2  15   1        0.00        3.26      7.02 o
   3  15   1      577.20      567.87     50.22 o
   4  15   1        4.93        4.85      5.84 o
   5  15   1      135.57      141.73     18.44 o
   6  15   1        6.59       20.52     13.90 o
   7  15   1        1.59       -6.46     14.91 o
  -8  16   1        0.06       -2.36     14.76 o
  -7  16   1       47.34       25.73     14.42 o
  -6  16   1      155.87      167.99     23.87 o
  -5  16   1      250.37      278.57     17.06 o
  -4  16   1      312.03      325.21     15.33 o
  -3  16   1     4038.73     4020.21     83.71 o
  -2  16   1      301.04      320.41     12.41 o
  -1  16   1      129.37      141.24      7.00 o
   0  16   1      179.99      173.30     12.95 o
   1  16   1      434.40      437.78     13.47 o
   2  16   1       62.83       62.38     10.06 o
   3  16   1       16.71        1.15      8.47 o
   4  16   1       27.14       25.79     11.15 o
   5  16   1        1.20        3.78     13.45 o
   6  16   1       33.71       12.11     20.25 o
   7  16   1        0.00      -20.82     13.88 o
  -8  17   1        9.93        3.43     15.21 o
  -7  17   1      129.53      151.35     21.31 o
  -6  17   1       16.11       18.39     10.52 o
  -5  17   1      275.50      278.30     19.24 o
  -4  17   1       10.01        8.42      6.36 o
  -3  17   1       62.96       90.77      9.80 o
  -2  17   1       59.97       60.81      6.76 o
  -1  17   1     1069.41     1101.73     20.32 o
   0  17   1      517.14      532.72     13.06 o
   1  17   1     2187.37     2230.48     38.23 o
   2  17   1      101.16      118.91     12.48 o
   3  17   1        6.59        6.62      8.48 o
   4  17   1        3.01        8.13     10.00 o
   5  17   1      236.91      220.93     22.41 o
   6  17   1       16.49       16.19     13.89 o
   7  17   1       56.00       72.02     18.75 o
  -7  18   1       13.64        1.28     13.27 o
  -6  18   1        4.18       -8.71     10.96 o
  -5  18   1      393.53      386.42     22.00 o
  -4  18   1      125.61      127.86     12.36 o
  -3  18   1     1713.50     1728.07     59.39 o
  -2  18   1      249.67      263.77     12.57 o
  -1  18   1     1198.24     1246.75     25.42 o
   0  18   1     1223.90     1210.13     23.61 o
   1  18   1      305.94      322.62     13.64 o
   2  18   1      477.69      444.28     22.74 o
   3  18   1        6.98       21.79      9.27 o
   4  18   1       19.52       31.34     11.10 o
   5  18   1      120.26      118.76     17.72 o
   6  18   1        2.28        1.14     12.92 o
   7  18   1        1.71       -1.37     14.84 o
  -7  19   1      112.34       78.36     18.22 o
  -6  19   1      119.20      115.31     17.32 o
  -5  19   1       38.05       45.56     11.23 o
  -4  19   1      141.13      134.57     12.67 o
  -3  19   1        4.12        5.20      6.56 o
  -2  19   1     1628.49     1477.01     31.10 o
  -1  19   1     1096.49     1084.59     26.40 o
   0  19   1        4.93       15.26      4.64 o
   1  19   1      280.26      299.97     11.17 o
   2  19   1      354.55      380.25     28.66 o
   3  19   1      348.30      379.78     25.40 o
   4  19   1        0.94       -3.08      9.70 o
   5  19   1      383.60      330.05     26.26 o
   6  19   1        3.94      -17.14     11.43 o
   7  19   1       37.00       52.37     18.34 o
  -7  20   1       23.48       25.67     13.15 o
  -6  20   1       10.11       21.57     10.84 o
  -5  20   1       99.72      108.76     13.56 o
  -4  20   1      485.50      498.25     29.78 o
  -3  20   1     1195.40     1150.46     28.14 o
  -2  20   1      543.27      611.35     23.11 o
  -1  20   1      181.22      190.26      9.26 o
   0  20   1       15.47        5.52      4.78 o
   1  20   1      224.94      270.30     22.33 o
   2  20   1       31.77       37.63      9.52 o
   3  20   1       38.65       26.12     10.17 o
   4  20   1       74.41       61.55     13.59 o
   5  20   1        7.32        9.61     12.32 o
   6  20   1        0.72        6.26     13.82 o
   7  20   1        0.09        7.24     14.92 o
  -7  21   1        0.29        0.22     11.24 o
  -6  21   1       29.31       20.10     11.20 o
  -5  21   1       41.09       25.16     10.38 o
  -4  21   1       46.89       46.61      9.87 o
  -3  21   1       90.62       92.36      9.63 o
  -2  21   1      302.33      286.19     14.96 o
  -1  21   1      396.94      423.74     15.85 o
   0  21   1       44.20       48.61      6.03 o
   1  21   1      117.62      110.64      8.44 o
   2  21   1       34.57       44.32     14.11 o
   3  21   1       48.22       46.72     12.33 o
   4  21   1      561.62      534.77     57.82 o
   5  21   1        3.06       11.89     12.28 o
   6  21   1        1.69      -10.72     12.58 o
   7  21   1       96.97       88.90     22.23 o
  -7  22   1        2.94      -15.53     10.35 o
  -6  22   1        6.42       -3.63     13.10 o
  -5  22   1       53.32       49.98     11.19 o
  -4  22   1       12.11        3.19      8.55 o
  -3  22   1      257.62      244.75     14.08 o
  -2  22   1     2304.84     2356.40     49.70 o
  -1  22   1     1034.61     1136.88     29.22 o
   0  22   1      262.01      357.53     19.18 o
   1  22   1       25.19       33.13      8.86 o
   2  22   1     1477.79     1557.70     34.02 o
   3  22   1      757.06      701.37     33.16 o
   4  22   1      220.87      209.68     26.05 o
   5  22   1      240.90      201.10     21.91 o
   6  22   1       11.59       14.24     13.67 o
   7  22   1        3.54        7.55     15.25 o
  -7  23   1       21.80       31.45     13.52 o
  -6  23   1        2.43        2.68     10.58 o
  -5  23   1      212.35      228.53     18.24 o
  -4  23   1        2.79        5.59      8.88 o
  -3  23   1      126.67      150.55     11.65 o
  -2  23   1      177.35      199.87     12.92 o
  -1  23   1     3045.46     3177.31     62.69 o
   0  23   1     1558.84     1591.37     36.21 o
   1  23   1     3207.74     3315.75     64.80 o
   2  23   1      160.83      186.68     12.44 o
   3  23   1      746.20      743.12     34.58 o
   4  23   1       13.25       40.54     38.73 o
   5  23   1       40.52       55.14     15.01 o
   6  23   1        4.91        1.06     13.49 o
   7  23   1       21.03       12.90     16.37 o
  -7  24   1       12.84       12.45     12.84 o
  -6  24   1       49.95       50.53     13.02 o
  -5  24   1       25.35       28.24     10.50 o
  -4  24   1       21.10       17.88      8.53 o
  -3  24   1     1012.85     1028.09     32.85 o
  -2  24   1      166.62      151.15     11.80 o
  -1  24   1      160.95      234.24     13.35 o
   0  24   1      493.01      465.16     18.36 o
   1  24   1       44.42       47.78      7.00 o
   2  24   1      513.49      505.51     18.73 o
   3  24   1       32.36       38.72      9.09 o
   4  24   1       14.40       27.06     12.09 o
   5  24   1       79.71       83.54     16.84 o
   6  24   1       41.48       62.31     16.14 o
  -7  25   1        7.25       -2.89     14.13 o
  -6  25   1       61.86       72.76     13.86 o
  -5  25   1       45.07       34.43     11.03 o
  -4  25   1       39.69       31.71      8.94 o
  -3  25   1       32.61       42.11      9.23 o
  -2  25   1       45.59       57.97      8.25 o
  -1  25   1        5.59        6.38      6.07 o
   0  25   1      118.06      111.77     10.06 o
   1  25   1      232.45      229.65     11.88 o
   2  25   1      192.92      172.18     12.07 o
   3  25   1       88.30       98.03     11.50 o
   4  25   1      116.69      124.25     17.75 o
   5  25   1       22.40        8.74     12.46 o
   6  25   1        0.83       -0.40     13.83 o
  -7  26   1        1.66        3.09     15.24 o
  -6  26   1       18.15       12.23     11.14 o
  -5  26   1       10.21       10.78      9.35 o
  -4  26   1      169.24      133.23     12.75 o
  -3  26   1       30.47       29.69      8.08 o
  -2  26   1      147.64      155.02     12.13 o
  -1  26   1       31.99       27.73      7.19 o
   0  26   1       63.33       77.86      8.88 o
   1  26   1       19.62       13.15      5.50 o
   2  26   1      138.33      142.68     11.29 o
   3  26   1      319.95      329.91     24.11 o
   4  26   1      218.30      202.24     26.94 o
   5  26   1       12.54       12.70     16.33 o
   6  26   1        1.72        5.48     13.85 o
  -7  27   1        0.79       -8.52     14.44 o
  -6  27   1       21.78       18.09     17.48 o
  -5  27   1      122.24      135.26     28.87 o
  -4  27   1        7.49        5.40      7.84 o
  -3  27   1       42.47       42.26      9.31 o
  -2  27   1       87.88       93.15     11.18 o
  -1  27   1        5.65       12.26      6.13 o
   0  27   1       24.96       36.46      7.72 o
   1  27   1      382.94      375.40     15.86 o
   2  27   1      186.12      169.38     14.45 o
   3  27   1       12.54        2.15      6.87 o
   4  27   1       56.74       66.33     11.74 o
   5  27   1       82.16      112.56     18.36 o
   6  27   1       11.95       18.46     16.68 o
  -7  28   1        0.79        6.69     14.70 o
  -6  28   1       13.40       17.30     11.71 o
  -5  28   1      134.48       89.52     13.79 o
  -4  28   1      208.18      163.03     15.45 o
  -3  28   1      299.73      324.38     28.16 o
  -2  28   1      317.57      310.28     17.07 o
  -1  28   1       49.70       34.10      5.98 o
   0  28   1       19.76       21.48      6.96 o
   1  28   1       41.27       71.08     11.89 o
   2  28   1       67.20       66.58      9.41 o
   3  28   1        1.47       -4.86      7.00 o
   4  28   1       18.35       17.37      9.83 o
   5  28   1        1.04      -13.04      9.59 o
   6  28   1       19.54       28.49     23.03 o
  -7  29   1        5.77        8.76     14.70 o
  -6  29   1       12.47        7.70     11.62 o
  -5  29   1       56.13       66.49     12.01 o
  -4  29   1      102.42       97.61     13.96 o
  -3  29   1       21.74       28.90      8.55 o
  -2  29   1      186.61      221.82     14.89 o
  -1  29   1       12.54        9.55      4.95 o
   0  29   1     1813.19     1846.30     42.87 o
   1  29   1       53.97       60.71     11.41 o
   2  29   1      739.30      735.20     26.33 o
   3  29   1      125.17      110.51     11.91 o
   4  29   1      206.68      217.29     18.28 o
   5  29   1       94.15       79.96     14.32 o
   6  29   1       20.19        4.05     12.91 o
  -7  30   1        0.08      -15.68     14.20 o
  -6  30   1        6.11       19.85     11.50 o
  -5  30   1        0.36       -6.64      9.00 o
  -4  30   1       79.24       78.48     11.37 o
  -3  30   1       13.93       23.96      8.51 o
  -2  30   1      218.85      211.85     20.22 o
  -1  30   1       30.14       32.89      6.27 o
   0  30   1      418.76      487.83     20.85 o
   1  30   1        5.91       -0.95      8.29 o
   2  30   1       93.72      111.42     11.10 o
   3  30   1      159.66      135.12     12.62 o
   4  30   1      101.98       83.43     15.30 o
   5  30   1        0.15        1.18     10.44 o
   6  30   1        0.73       -8.11     11.33 o
  -6  31   1        1.76       12.82     10.85 o
  -5  31   1        5.83       16.77      9.75 o
  -4  31   1       16.61       23.24     10.98 o
  -3  31   1        3.70        8.32      7.93 o
  -2  31   1       11.23       12.30      7.58 o
  -1  31   1      420.72      461.92     16.79 o
   0  31   1       36.06       57.23      9.23 o
   1  31   1       34.63       13.84     10.38 o
   2  31   1        0.30       -5.84      6.41 o
   3  31   1        0.56        4.16      7.71 o
   4  31   1        0.53        7.81      8.89 o
   5  31   1        0.03        3.60     11.17 o
   6  31   1       11.00      -16.99     16.41 o
  -6  32   1       10.49        5.88     10.47 o
  -5  32   1        4.52       11.90      9.42 o
  -4  32   1       57.17       62.52     11.92 o
  -3  32   1      189.12      199.43     15.72 o
  -2  32   1      202.87      187.62     14.31 o
  -1  32   1        1.48       12.56      5.88 o
   0  32   1      100.86       89.50     15.65 o
   1  32   1       46.84       39.68     11.19 o
   2  32   1      153.48      173.75     13.53 o
   3  32   1       73.32       69.64     10.63 o
   4  32   1       83.68       84.31     14.34 o
   5  32   1       30.61       21.35     11.60 o
   6  32   1       49.69       40.89     17.30 o
  -6  33   1       11.26       35.30     11.91 o
  -5  33   1       24.40       17.09     11.13 o
  -4  33   1        1.59       -2.08      8.79 o
  -3  33   1       19.59       23.56      8.95 o
  -2  33   1      407.27      425.42     26.58 o
  -1  33   1        5.40        7.95      5.78 o
   0  33   1      458.47      409.22     20.47 o
   1  33   1        0.11       -3.95      6.94 o
   2  33   1       90.13      106.06     11.30 o
   3  33   1      565.39      542.66     25.23 o
   4  33   1      279.33      297.50     19.60 o
   5  33   1       19.09        7.02     12.07 o
   6  33   1        8.10        3.49     14.79 o
  -6  34   1       11.19        0.92     10.26 o
  -5  34   1        0.49      -14.16      9.44 o
  -4  34   1       97.16       94.09     14.54 o
  -3  34   1       29.81       45.55     13.44 o
  -2  34   1        5.17        4.24     10.00 o
  -1  34   1        2.72        1.98      5.68 o
   0  34   1       52.67       52.76      9.62 o
   1  34   1       15.74       19.83      8.08 o
   2  34   1      271.93      257.97     18.10 o
   3  34   1       16.48        9.12      9.09 o
   4  34   1       20.22       31.23     10.36 o
   5  34   1       31.19       38.52     13.98 o
  -6  35   1        2.08      -14.28      9.96 o
  -5  35   1       14.48       10.74     10.63 o
  -4  35   1        0.95       -2.78      9.16 o
  -3  35   1        6.72        4.70      9.71 o
  -2  35   1      298.38      289.93     22.77 o
  -1  35   1       29.17       28.55      7.80 o
   0  35   1       53.54       68.83     10.49 o
   1  35   1        8.45       -1.78      8.31 o
   2  35   1       20.54       21.46      9.39 o
   3  35   1       56.22       50.12     11.10 o
   4  35   1       36.61       25.14     13.02 o
   5  35   1        4.56        5.48     13.03 o
  -6  36   1       27.94       21.35     11.67 o
  -5  36   1       49.26       42.89     13.62 o
  -4  36   1       87.58      123.11     19.38 o
  -3  36   1      447.78      467.91     24.66 o
  -2  36   1        0.02       10.03     11.02 o
  -1  36   1      583.40      543.49     19.05 o
   0  36   1        6.54       18.85      8.52 o
   1  36   1       24.64       37.40      9.83 o
   2  36   1       43.09       47.55      9.95 o
   3  36   1       53.64       69.72     11.69 o
   4  36   1        6.34        7.23     11.86 o
   5  36   1        0.01        2.09     12.54 o
  -6  37   1       15.50       18.26     11.80 o
  -5  37   1       17.76       32.78     12.37 o
  -4  37   1      241.53      236.69     19.99 o
  -3  37   1       64.74       64.88     11.86 o
  -2  37   1      338.95      306.01     24.10 o
  -1  37   1      193.22      176.83     11.57 o
   0  37   1       42.03       45.16     10.02 o
   1  37   1      269.95      273.37     22.13 o
   2  37   1      327.25      327.43     25.74 o
   3  37   1        7.97        6.35     13.56 o
   4  37   1       10.08       11.09     13.60 o
   5  37   1        2.25       -9.89     11.43 o
  -6  38   1       81.63      115.61     22.13 o
  -5  38   1        1.36      -10.22     14.26 o
  -4  38   1        1.50       14.69     10.50 o
  -3  38   1       45.53       45.43     11.57 o
  -2  38   1      145.51      133.41     33.97 o
  -1  38   1        6.94       12.96     12.00 o
   0  38   1     1179.95     1080.87     32.87 o
   1  38   1       27.66       43.66     10.53 o
   2  38   1       37.71       39.76     14.01 o
   3  38   1       43.93       74.42     16.32 o
   4  38   1        3.02        7.16     13.46 o
   5  38   1        1.58       23.96     15.08 o
  -5  39   1       13.21        2.80     10.85 o
  -4  39   1       79.30       67.87     12.95 o
  -3  39   1       59.37       82.81     14.08 o
  -2  39   1       31.68       31.96     12.77 o
  -1  39   1      257.93      272.14     20.09 o
   0  39   1       12.81       45.96     10.18 o
   1  39   1      165.53      164.74     15.51 o
   2  39   1       77.33       89.24     16.62 o
   3  39   1       19.93       45.06     14.90 o
   4  39   1       46.20       39.07     15.70 o
   5  39   1        0.02       -8.77     13.89 o
  -5  40   1       12.45      -10.81     13.20 o
  -4  40   1        0.23       -3.50      9.80 o
  -3  40   1        2.01        2.71      9.69 o
  -2  40   1       21.88       24.26     12.28 o
  -1  40   1       59.06       60.72     12.35 o
   0  40   1       32.37       47.76     10.90 o
   1  40   1       54.38       53.09     14.22 o
   2  40   1       16.57       13.04     12.38 o
   3  40   1        2.83        1.18     12.39 o
   4  40   1        8.07       17.11     14.99 o
   5  40   1       17.18       20.94     15.87 o
  -5  41   1        4.48        9.32     14.33 o
  -4  41   1        5.71       14.53     10.68 o
  -3  41   1        9.70       11.32     12.29 o
  -2  41   1       97.18       90.72     16.10 o
  -1  41   1      336.80      271.46     23.50 o
   0  41   1       83.56       91.47     15.84 o
   1  41   1      203.18      197.81     30.54 o
   2  41   1       53.60       54.76     15.17 o
   3  41   1       77.79       49.52     14.92 o
   4  41   1        0.07        4.65     13.92 o
  -5  42   1        0.01        3.51     14.79 o
  -4  42   1       60.29       59.67     16.76 o
  -3  42   1       36.39       17.05     14.80 o
  -2  42   1        8.59        9.79     12.52 o
  -1  42   1       51.52       56.18     14.17 o
   0  42   1       74.59       60.03     15.11 o
   1  42   1      202.29      181.02     34.22 o
   2  42   1       15.06        7.60     12.59 o
   3  42   1       18.34       16.02     13.51 o
   4  42   1       20.52        5.25     14.91 o
  -5  43   1        3.98       16.31     15.22 o
  -4  43   1       30.86       58.58     16.56 o
  -3  43   1       26.09       34.25     14.05 o
  -2  43   1       65.59       51.30     15.26 o
  -1  43   1      129.75      128.95     18.66 o
   0  43   1        8.16       10.60     11.35 o
   1  43   1        0.11       21.04     12.77 o
   2  43   1       43.23       37.58     14.72 o
   3  43   1       87.38       41.18     15.98 o
   4  43   1        0.80        4.77     14.01 o
  -4  44   1       14.25       10.38     15.05 o
  -3  44   1        6.12       10.42     13.29 o
  -2  44   1        1.17       -3.90     12.01 o
  -1  44   1       57.96       47.42     14.74 o
   0  44   1       70.58       70.58     17.11 o
   1  44   1       31.66       34.00     13.79 o
   2  44   1       42.49       52.75     16.53 o
   3  44   1       11.44        8.36     14.41 o
   4  44   1        3.95        1.75     14.94 o
  -4  45   1        5.76        3.23     14.25 o
  -3  45   1       83.94       56.70     17.09 o
  -2  45   1       82.15       47.95     15.36 o
  -1  45   1        3.77        7.59     11.98 o
   0  45   1      178.65      153.58     20.07 o
   1  45   1        0.91      -16.36     11.65 o
   2  45   1       17.32       14.28     13.83 o
   3  45   1        6.29       22.40     14.54 o
   4  45   1       16.65       11.49     19.11 o
  -4  46   1       14.62       18.35     16.99 o
  -3  46   1        0.12        1.13     12.24 o
  -2  46   1        3.56      -10.47     12.08 o
  -1  46   1        4.62       12.53     12.66 o
   0  46   1        1.78       12.99     12.99 o
   1  46   1       66.99       73.95     16.77 o
   2  46   1       46.24       49.32     15.82 o
   3  46   1        6.18       -3.60     14.17 o
  -4  47   1       37.75       45.10     17.29 o
  -3  47   1        6.15       -4.19     13.58 o
  -2  47   1       54.31       62.87     16.64 o
  -1  47   1       18.13        1.18     14.70 o
   0  47   1       32.10       11.74     12.99 o
   1  47   1        0.25       -5.97     12.50 o
   2  47   1       48.46       38.38     24.01 o
   3  47   1       14.43       10.56     15.10 o
  -3  48   1        8.40       15.67     14.49 o
  -2  48   1       14.89       45.45     15.21 o
  -1  48   1        1.06        1.45     13.08 o
   0  48   1       60.61       56.64     15.85 o
   1  48   1        0.59       17.04     13.36 o
   2  48   1       23.75       18.84     15.09 o
   3  48   1       22.24       30.10     16.50 o
  -3  49   1        3.02      -11.73     13.77 o
  -2  49   1       89.95       98.51     19.60 o
  -1  49   1        0.07       -0.97     12.89 o
   0  49   1      150.21      192.29     28.15 o
   1  49   1        1.02        7.63     15.35 o
   2  49   1        0.00       17.50     15.79 o
  -3  50   1       13.79       27.14     16.01 o
  -2  50   1        0.22       -9.93     12.84 o
  -1  50   1        3.01      -10.42     12.72 o
   0  50   1       19.58       11.42     15.43 o
   1  50   1        9.64       -1.37     14.07 o
   2  50   1       17.62        8.15     15.10 o
  -2  51   1        0.10       16.65     14.92 o
  -1  51   1        5.54      -16.01     17.31 o
   0  51   1        6.69       -6.23     13.42 o
   1  51   1       14.12       33.92     16.42 o
   2  51   1       15.41       38.83     17.44 o
  -2  52   1        6.50       12.97     15.48 o
  -1  52   1        1.14        0.01     18.46 o
   0  52   1        3.40       15.92     14.73 o
   1  52   1        0.07      -18.92     12.61 o
  -1  53   1        3.40       19.90     15.84 o
   0  53   1        0.27       17.10     19.27 o
  -8   0   2       97.36       59.36     23.96 o
  -6   0   2      617.95      651.04     43.25 o
  -4   0   2     1621.61     1774.47     43.85 o
  -2   0   2     3427.03     3269.83     49.44 o
   0   0   2      283.53      409.80     18.39 o
   2   0   2        1.22       -3.59      6.86 o
   4   0   2        7.82        6.73     14.20 o
   6   0   2        0.02        8.60     19.96 o
  -8   1   2        5.38       -1.18     13.70 o
  -7   1   2       98.12      107.69     17.57 o
  -6   1   2        0.03       23.68      7.50 o
  -5   1   2      136.00      157.11     10.83 o
  -4   1   2      122.36      145.02      8.58 o
  -3   1   2       26.04       34.29      4.16 o
  -2   1   2       55.33       56.93      3.77 o
  -1   1   2    18717.40    17283.89    186.37 o
   0   1   2     6308.74     6132.47     67.79 o
   1   1   2      145.35      142.11      5.51 o
   2   1   2      182.65      163.82      7.46 o
   3   1   2      262.98      288.09     13.08 o
   4   1   2       62.07       71.30     13.07 o
   5   1   2       95.47       62.92     19.84 o
   6   1   2       22.53       32.00     15.02 o
   7   1   2        3.99        9.05     15.64 o
  -8   2   2       38.26       13.09     14.31 o
  -7   2   2        3.33        1.91     11.43 o
  -6   2   2       72.98       60.42      9.61 o
  -5   2   2       21.51       23.92      6.85 o
  -4   2   2       60.37       70.03      6.19 o
  -3   2   2      118.18      103.14      6.11 o
  -2   2   2     3234.03     3120.74     33.59 o
  -1   2   2     3811.69     3749.06     44.41 o
   0   2   2     8894.20     8488.54     92.85 o
   1   2   2     2742.43     2587.91     33.08 o
   2   2   2       27.24       25.49      4.45 o
   3   2   2      808.50      773.42     22.39 o
   4   2   2        5.58       15.61     13.15 o
   5   2   2        0.08       26.02     13.25 o
   6   2   2        0.00       -7.10     12.73 o
   7   2   2        0.94       26.24     18.78 o
  -8   3   2        7.36       13.73     14.33 o
  -7   3   2        2.09       25.34     13.13 o
  -6   3   2       35.85       32.83      8.11 o
  -5   3   2       62.02       61.86      9.11 o
  -4   3   2       30.90       16.25      4.94 o
  -3   3   2     1348.53     1253.17     19.83 o
  -2   3   2     2121.46     1930.24     21.29 o
  -1   3   2     2771.49     2957.34     34.11 o
   0   3   2      441.33      377.47     16.95 o
   1   3   2     2235.94     2146.36     28.17 o
   2   3   2       64.42       79.74      5.89 o
   3   3   2       10.73       18.05      7.52 o
   4   3   2      219.91      286.30     22.24 o
   5   3   2      169.03      173.02     20.58 o
   6   3   2        0.51        1.81     12.95 o
   7   3   2        6.41       21.56     16.98 o
  -8   4   2        1.89       35.13     15.45 o
  -7   4   2      110.06       93.93     16.97 o
  -6   4   2       10.06        2.06      7.07 o
  -5   4   2      230.49      242.43     11.91 o
  -4   4   2        0.17       -3.89      4.15 o
  -3   4   2       60.88       62.71      4.95 o
  -2   4   2       38.36       25.73      3.25 o
  -1   4   2    20301.41    19568.98    211.29 o
   0   4   2      336.91      394.91      9.50 o
   1   4   2      498.06      488.83      9.81 o
   2   4   2     1537.39     1543.70     26.90 o
   3   4   2        6.29       21.70      6.70 o
   4   4   2       50.18       45.24     13.31 o
   5   4   2        5.70       12.44     12.18 o
   6   4   2        0.18      -12.40     11.90 o
   7   4   2       25.24       17.49     17.39 o
  -8   5   2       27.82        9.45     18.01 o
  -7   5   2       10.57       28.80     13.65 o
  -6   5   2       34.46       34.90      9.86 o
  -5   5   2       13.15       11.12      5.82 o
  -4   5   2      117.07      117.53      7.44 o
  -3   5   2      311.32      337.12      9.68 o
  -2   5   2      939.52      862.78     11.71 o
  -1   5   2      659.95      763.06     17.39 o
   0   5   2     1586.28     1620.72     22.03 o
   1   5   2     2177.76     1985.78     27.99 o
   2   5   2      374.28      393.18     12.97 o
   3   5   2     2404.66     2461.71     52.33 o
   4   5   2      124.02      140.57     10.48 o
   5   5   2       78.79       38.03     14.18 o
   6   5   2        0.24      -17.13     11.42 o
   7   5   2       20.67       13.19     16.01 o
  -8   6   2       33.37       48.78     16.42 o
  -7   6   2       29.94       41.15     19.30 o
  -6   6   2       16.02        8.27      8.43 o
  -5   6   2       21.44       17.96      6.58 o
  -4   6   2       15.98       23.06      5.80 o
  -3   6   2     1989.53     1970.98     37.33 o
  -2   6   2     1872.97     1899.53     21.96 o
  -1   6   2    10540.81    10017.09     97.06 o
   0   6   2     5655.34     5418.09     66.14 o
   1   6   2        6.91       17.94      3.87 o
   2   6   2      254.42      283.43     10.59 o
   3   6   2       55.06       67.05      8.53 o
   4   6   2       61.09       67.68     10.22 o
   5   6   2      219.49      193.08     21.14 o
   6   6   2       34.26       38.90     15.46 o
   7   6   2        6.47       -8.92     14.14 o
  -8   7   2        5.42       18.02     14.91 o
  -7   7   2        0.01      -11.80     12.03 o
  -6   7   2      271.49      266.28     17.57 o
  -5   7   2       66.69       73.21      9.82 o
  -4   7   2      286.72      286.73     11.27 o
  -3   7   2      271.36      284.74      9.12 o
  -2   7   2     1861.86     1662.86     20.59 o
  -1   7   2     8757.99     8439.22     88.27 o
   0   7   2     1458.30     1397.47     19.89 o
   1   7   2        3.97        9.45      3.60 o
   2   7   2       83.27       70.29      8.36 o
   3   7   2      162.36      154.73     11.61 o
   4   7   2        2.02       -9.33      6.22 o
   5   7   2      145.79      146.14     21.56 o
   6   7   2       26.26       36.92     15.35 o
   7   7   2       18.54       14.41     16.07 o
  -8   8   2       25.87       17.59     14.74 o
  -7   8   2        1.96        5.96     14.54 o
  -6   8   2        0.01        3.48      8.28 o
  -5   8   2      290.09      310.47     17.29 o
  -4   8   2      137.36      143.62     10.34 o
  -3   8   2       15.86       17.26      4.04 o
  -2   8   2        2.90        5.09      3.49 o
  -1   8   2    12698.81    12326.07    132.64 o
   0   8   2      668.37      669.45     11.74 o
   1   8   2        0.00        0.32      4.50 o
   2   8   2       65.74      105.74      8.65 o
   3   8   2        0.37       -1.58      6.23 o
   4   8   2       63.27       58.26     13.18 o
   5   8   2      101.78      119.48     20.66 o
   6   8   2        0.09       -6.41     12.81 o
   7   8   2       30.26       17.20     15.83 o
  -8   9   2        4.80       18.06     15.03 o
  -7   9   2        2.49       16.96     13.25 o
  -6   9   2        0.67       -0.57      9.11 o
  -5   9   2        7.99       19.60      7.75 o
  -4   9   2      135.86      159.02      8.95 o
  -3   9   2     1592.36     1550.48     25.27 o
  -2   9   2     2190.97     2117.47     26.42 o
  -1   9   2     1012.17     1016.47     13.75 o
   0   9   2     2343.01     2346.86     34.75 o
   1   9   2     2628.27     2555.99     42.07 o
   2   9   2      273.39      273.31     11.79 o
   3   9   2      137.68      137.56     14.60 o
   4   9   2       22.77       23.80      8.65 o
   5   9   2       21.74        0.16     12.05 o
   6   9   2       22.46        6.34     13.79 o
   7   9   2        7.21       -7.74     14.31 o
  -8  10   2        9.99       -7.72     14.21 o
  -7  10   2       80.21       72.90     16.45 o
  -6  10   2       31.92       37.97     10.22 o
  -5  10   2      372.75      355.08     18.83 o
  -4  10   2      278.22      263.28     16.71 o
  -3  10   2       16.64       23.44      5.06 o
  -2  10   2      288.26      325.31      8.61 o
  -1  10   2     2528.38     2509.49     29.73 o
   0  10   2       33.20       25.75      4.03 o
   1  10   2      284.81      266.51     11.93 o
   2  10   2     1193.95     1175.53     29.60 o
   3  10   2      732.55      742.35     23.34 o
   4  10   2      130.35      148.00     17.17 o
   5  10   2       82.20      116.48     18.36 o
   6  10   2        3.58       -9.45     12.78 o
   7  10   2       28.10       15.70     16.62 o
  -8  11   2        0.67        8.80     15.63 o
  -7  11   2       34.32       30.70     14.00 o
  -6  11   2       86.99       93.85     12.31 o
  -5  11   2       61.68       61.37     10.00 o
  -4  11   2      106.17      115.91      8.90 o
  -3  11   2     1211.33     1138.34     21.74 o
  -2  11   2      700.31      661.51     12.35 o
  -1  11   2      441.53      456.95      8.69 o
   0  11   2      327.82      345.22      9.69 o
   1  11   2     1022.75     1097.33     38.00 o
   2  11   2     1269.99     1282.66     28.22 o
   3  11   2        2.31        2.91      5.28 o
   4  11   2       32.22       21.82     11.68 o
   5  11   2      430.76      361.52     27.70 o
   6  11   2        6.85        0.75     13.31 o
   7  11   2        7.95       -5.59     20.33 o
  -8  12   2        0.66        7.96     19.27 o
  -7  12   2       24.83       38.82     18.37 o
  -6  12   2        1.93       14.18      9.15 o
  -5  12   2      319.36      340.23     16.87 o
  -4  12   2       60.91       42.87      7.05 o
  -3  12   2     1224.80     1282.72     25.63 o
  -2  12   2        2.71        2.05      3.37 o
  -1  12   2     1258.65     1336.69     18.45 o
   0  12   2      301.57      316.61     10.05 o
   1  12   2      384.03      423.38     15.72 o
   2  12   2       18.10       17.84      8.36 o
   3  12   2      329.01      354.69     21.04 o
   4  12   2       16.83       13.44     10.84 o
   5  12   2       31.95       43.21     14.15 o
   6  12   2       13.23       -3.08     12.60 o
   7  12   2        7.45       10.03     15.37 o
  -8  13   2        0.01       -0.32     14.14 o
  -7  13   2       44.72       36.96     11.29 o
  -6  13   2        2.77       17.01      8.34 o
  -5  13   2       93.46       99.69     10.46 o
  -4  13   2     2213.35     2245.99     44.75 o
  -3  13   2       36.45       50.21      8.39 o
  -2  13   2      851.34      816.17     22.13 o
  -1  13   2      639.38      641.37     11.32 o
   0  13   2     3803.75     3830.45     54.99 o
   1  13   2        0.00        2.10      4.91 o
   2  13   2      599.05      586.86     32.79 o
   3  13   2       14.16       25.20      6.87 o
   4  13   2      184.09      195.74     19.47 o
   5  13   2        0.36       17.38     12.82 o
   6  13   2        0.23       -2.19     13.27 o
   7  13   2       30.50       60.87     18.81 o
  -8  14   2        2.00      -12.65     12.92 o
  -7  14   2        0.73        4.43      8.46 o
  -6  14   2      367.88      341.15     18.88 o
  -5  14   2      158.93      155.97     12.39 o
  -4  14   2       82.41       95.14      9.51 o
  -3  14   2      433.95      482.34     16.51 o
  -2  14   2        0.01        2.30      4.30 o
  -1  14   2     3175.22     3247.98     44.09 o
   0  14   2      116.22      125.95      8.59 o
   1  14   2      390.57      399.42     17.10 o
   2  14   2     1039.78     1026.10     31.98 o
   3  14   2      302.20      296.80     15.09 o
   4  14   2      180.95      176.34     22.98 o
   5  14   2        3.95       25.60     13.03 o
   6  14   2       39.36       34.18     15.37 o
   7  14   2        0.03        4.46     15.58 o
  -8  15   2       18.42       33.77     15.70 o
  -7  15   2       10.16        9.16      9.01 o
  -6  15   2        3.57        4.32      8.08 o
  -5  15   2       42.34       28.01      8.24 o
  -4  15   2        5.37        5.01      6.96 o
  -3  15   2       36.95       43.09      6.33 o
  -2  15   2      375.55      369.09     11.88 o
  -1  15   2      711.96      757.94     16.47 o
   0  15   2     3549.55     3461.77     59.03 o
   1  15   2     1848.49     1861.80     45.07 o
   2  15   2        7.66       11.97      8.05 o
   3  15   2       34.15       42.20      8.23 o
   4  15   2        0.00       -1.35     10.25 o
   5  15   2      232.77      231.10     28.17 o
   6  15   2       88.08       99.48     19.23 o
   7  15   2       12.21        0.85     18.29 o
  -8  16   2        1.05       -3.93     13.89 o
  -7  16   2      116.66      126.62     13.97 o
  -6  16   2        8.22       11.93      8.65 o
  -5  16   2        0.02       -9.61      6.40 o
  -4  16   2       38.70       37.66      8.32 o
  -3  16   2        4.08       -0.07      4.75 o
  -2  16   2      961.86      965.55     19.01 o
  -1  16   2      912.66      911.19     20.44 o
   0  16   2      359.16      362.05     13.92 o
   1  16   2        0.90        6.27      5.77 o
   2  16   2      350.90      394.37     28.02 o
   3  16   2      288.57      337.50     22.36 o
   4  16   2      497.47      512.85     31.92 o
   5  16   2      125.73      120.54     18.40 o
   6  16   2       74.08      105.86     19.64 o
  -8  17   2        0.68       -1.69     14.29 o
  -7  17   2       46.94       42.11     11.09 o
  -6  17   2        5.12       12.32      8.36 o
  -5  17   2        0.00       -0.62      7.63 o
  -4  17   2      179.77      207.85     15.11 o
  -3  17   2       13.58       15.38      5.32 o
  -2  17   2       61.31       68.78      6.98 o
  -1  17   2       91.28      100.93      7.02 o
   0  17   2      953.16      977.08     48.07 o
   1  17   2       74.39       63.94      8.47 o
   2  17   2        1.30       -2.29      7.11 o
   3  17   2       23.68       38.64     10.67 o
   4  17   2        2.69        9.89     13.56 o
   5  17   2       21.16       14.44     12.92 o
   6  17   2      195.25      186.85     41.94 o
  -8  18   2        0.11       -8.87     19.11 o
  -7  18   2        1.26       10.45     14.84 o
  -6  18   2       59.98       63.63     12.11 o
  -5  18   2      186.72      205.97     21.27 o
  -4  18   2       98.91      116.30     11.59 o
  -3  18   2      244.17      229.45     16.12 o
  -2  18   2      360.73      432.56     14.86 o
  -1  18   2      503.37      468.42     13.68 o
   0  18   2      157.63      160.34     13.76 o
   1  18   2      631.51      714.15     27.88 o
   2  18   2     1240.99     1291.92     38.52 o
   3  18   2      319.68      271.89     25.97 o
   4  18   2       67.46       80.20      9.88 o
   5  18   2       43.25       58.02     15.86 o
   6  18   2        2.19        7.11     14.33 o
  -8  19   2        0.48        6.00     17.72 o
  -7  19   2       11.30       -8.13      9.07 o
  -6  19   2        6.31        5.54      8.54 o
  -5  19   2        5.96       11.27      8.80 o
  -4  19   2      114.07      116.73     13.48 o
  -3  19   2       87.63       90.71      9.87 o
  -2  19   2      144.77      142.11      8.56 o
  -1  19   2       11.36        4.70      4.64 o
   0  19   2       96.54       83.40      7.69 o
   1  19   2      132.93      142.72     10.36 o
   2  19   2        8.23        2.57      7.97 o
   3  19   2      179.89      182.53     28.60 o
   4  19   2      181.79      163.09     13.13 o
   5  19   2        6.53        3.93     13.11 o
   6  19   2       65.81       70.82     19.33 o
  -8  20   2        0.15       28.15     18.45 o
  -7  20   2        0.41      -12.19      8.85 o
  -6  20   2       26.17       19.33      9.26 o
  -5  20   2      233.85      225.27     18.51 o
  -4  20   2       72.66       73.53      9.98 o
  -3  20   2       33.92       31.77      7.13 o
  -2  20   2       13.23       10.35      4.81 o
  -1  20   2      338.21      365.54     14.37 o
   0  20   2       13.11       11.03      5.21 o
   1  20   2       40.04       22.35      8.98 o
   2  20   2        1.48        4.86      7.97 o
   3  20   2      147.96      169.85     17.61 o
   4  20   2      126.03      123.94     16.57 o
   5  20   2        1.26       -9.91     11.74 o
   6  20   2        1.15       -4.43     13.33 o
  -7  21   2        1.79       -2.45      9.75 o
  -6  21   2        0.30       -2.98      8.35 o
  -5  21   2       26.73       45.81     10.42 o
  -4  21   2       53.44       51.81      8.86 o
  -3  21   2       18.56       15.93      6.40 o
  -2  21   2      155.34      165.49      9.53 o
  -1  21   2     1529.77     1448.99     30.91 o
   0  21   2      596.98      603.26     19.38 o
   1  21   2      138.16      152.73     12.41 o
   2  21   2       28.50       21.46      9.77 o
   3  21   2       70.91       81.58     13.66 o
   4  21   2       24.91       29.08     12.82 o
   5  21   2        0.24        5.53     12.69 o
   6  21   2       94.24       90.74     19.18 o
  -7  22   2        4.36        8.02     10.03 o
  -6  22   2        2.29        5.98      9.51 o
  -5  22   2        0.35        6.99      8.48 o
  -4  22   2       54.14       35.69      9.70 o
  -3  22   2        4.82       -6.97      5.56 o
  -2  22   2      142.73      142.47      9.18 o
  -1  22   2       46.38       68.84      7.33 o
   0  22   2      175.69      181.02     10.97 o
   1  22   2      153.70      125.12      8.44 o
   2  22   2      557.69      570.66     28.83 o
   3  22   2       45.82       41.17     11.76 o
   4  22   2       33.18       44.23     13.49 o
   5  22   2      151.93      145.58     20.44 o
   6  22   2        0.32        8.83     14.97 o
  -7  23   2       39.53       16.49     10.48 o
  -6  23   2        6.12        8.03      9.88 o
  -5  23   2      160.80      169.48     15.73 o
  -4  23   2      202.09      194.15     17.18 o
  -3  23   2       45.39       48.41      8.35 o
  -2  23   2       48.50       57.05      6.78 o
  -1  23   2      308.56      336.45     14.64 o
   0  23   2      479.01      480.33     20.28 o
   1  23   2        0.38       -1.01      4.52 o
   2  23   2      521.83      497.09     26.56 o
   3  23   2      482.56      476.39     28.32 o
   4  23   2      274.96      277.70     24.08 o
   5  23   2        9.63       12.56     13.05 o
   6  23   2       82.48       69.67     18.56 o
  -7  24   2       10.38        8.93     10.33 o
  -6  24   2        0.73        2.68      9.45 o
  -5  24   2       33.35       35.99     10.52 o
  -4  24   2        0.88        4.85      7.03 o
  -3  24   2       10.07        9.45      6.99 o
  -2  24   2       63.27       92.67      9.83 o
  -1  24   2      173.70      222.02     20.02 o
   0  24   2       31.55       40.93      7.06 o
   1  24   2      121.78      104.06      8.05 o
   2  24   2      522.56      516.66     27.74 o
   3  24   2        5.73       -9.94      9.30 o
   4  24   2      702.58      716.95     38.06 o
   5  24   2       16.24       35.39     14.68 o
   6  24   2       21.34       20.21     16.27 o
  -7  25   2        2.72        1.88     11.38 o
  -6  25   2       49.09       44.31     12.45 o
  -5  25   2        8.97        7.53      8.58 o
  -4  25   2       13.22       22.71      8.04 o
  -3  25   2       28.66       26.76      7.94 o
  -2  25   2       59.52       52.46      8.17 o
  -1  25   2       10.65       20.26      5.96 o
   0  25   2       15.53       21.84      7.07 o
   1  25   2       73.26       64.73      6.97 o
   2  25   2        8.93       10.33      8.61 o
   3  25   2       14.60       10.53     11.20 o
   4  25   2        1.66        7.95     12.28 o
   5  25   2        0.31       -6.15     13.28 o
   6  25   2      105.97       86.23     20.12 o
  -7  26   2        0.75       14.59     12.22 o
  -6  26   2       57.50       42.54     12.77 o
  -5  26   2       34.75       36.70      9.92 o
  -4  26   2       57.33       55.67     10.73 o
  -3  26   2       32.46       35.66      8.59 o
  -2  26   2       45.61       42.37      7.36 o
  -1  26   2     2099.45     1927.40     43.37 o
   0  26   2      450.06      481.33     22.65 o
   1  26   2      380.84      370.06     15.34 o
   2  26   2       36.99       45.09      7.98 o
   3  26   2        0.37       17.40     11.12 o
   4  26   2      118.19      108.72     17.89 o
   5  26   2        3.85      -15.54     11.94 o
   6  26   2       48.84       74.90     18.63 o
  -7  27   2        5.02        3.36     12.65 o
  -6  27   2        3.64       15.64     11.05 o
  -5  27   2       10.08        2.47      8.29 o
  -4  27   2        0.06        1.88      8.19 o
  -3  27   2      331.86      327.94     18.54 o
  -2  27   2      204.05      195.66     17.57 o
  -1  27   2      129.69      142.34     11.75 o
   0  27   2      135.45      155.20     15.71 o
   1  27   2        2.46       10.19     12.00 o
   2  27   2     1096.85     1114.78     28.70 o
   3  27   2      103.31       97.14     15.73 o
   4  27   2        2.26       22.06     13.12 o
   5  27   2       16.12       36.11     15.23 o
   6  27   2        2.92        4.07     15.83 o
  -7  28   2        0.37      -14.05     13.06 o
  -6  28   2        2.43        2.62      9.76 o
  -5  28   2       28.27       24.88      9.58 o
  -4  28   2       99.87       74.93     13.04 o
  -3  28   2       72.28       73.81     10.74 o
  -2  28   2       17.70       29.84      9.13 o
  -1  28   2     1208.55     1153.32     31.03 o
   0  28   2      776.15      798.76     26.49 o
   1  28   2      694.79      642.92     31.99 o
   2  28   2       24.92       29.75      7.66 o
   3  28   2      151.95      165.52     14.91 o
   4  28   2      269.81      272.30     24.78 o
   5  28   2       18.05       22.45     14.17 o
   6  28   2       45.98       27.37     17.23 o
  -7  29   2        0.85        4.51     20.75 o
  -6  29   2       35.78       13.51     10.64 o
  -5  29   2       21.93       38.80     10.55 o
  -4  29   2       46.05       60.81     11.33 o
  -3  29   2      387.79      368.50     20.88 o
  -2  29   2       17.72        3.94      7.06 o
  -1  29   2      631.81      664.39     28.47 o
   0  29   2        0.07       16.02      7.33 o
   1  29   2      257.68      264.96     22.41 o
   2  29   2      585.79      524.01     20.23 o
   3  29   2      217.86      201.46     14.87 o
   4  29   2       87.71       87.70     16.19 o
   5  29   2      231.96      193.28     23.85 o
   6  29   2       29.48       23.09     16.89 o
  -7  30   2        4.01       16.51     15.35 o
  -6  30   2        0.00       -2.65      9.22 o
  -5  30   2        2.72        3.28      8.67 o
  -4  30   2      114.17      123.71     14.18 o
  -3  30   2        9.26       29.71      8.56 o
  -2  30   2      409.36      405.20     20.51 o
  -1  30   2       15.61       33.71      8.04 o
   0  30   2      185.10      147.78     13.02 o
   1  30   2      899.71      884.01     36.59 o
   2  30   2      101.05      113.98     11.48 o
   3  30   2      619.10      626.52     26.60 o
   4  30   2        1.95        7.40     10.33 o
   5  30   2        7.43       13.13     14.93 o
  -7  31   2        0.68       26.58     15.63 o
  -6  31   2        0.05       -5.44     11.47 o
  -5  31   2        0.44       -9.97      8.84 o
  -4  31   2      219.01      236.00     18.18 o
  -3  31   2       10.53       10.73      8.37 o
  -2  31   2      273.32      296.07     18.00 o
  -1  31   2      135.17      150.97     13.30 o
   0  31   2        4.16       -5.45      9.47 o
   1  31   2      148.41      146.85     16.44 o
   2  31   2       36.54       44.17      8.57 o
   3  31   2      161.72      162.97     13.75 o
   4  31   2        4.35       -1.30     10.10 o
   5  31   2       40.30       45.02     15.74 o
  -6  32   2        1.51       -3.96     10.05 o
  -5  32   2        2.20       -8.63      9.40 o
  -4  32   2       87.26       96.97     13.24 o
  -3  32   2       10.69       13.11      8.39 o
  -2  32   2        0.78        9.42      7.64 o
  -1  32   2        0.28        3.37      7.02 o
   0  32   2        5.76       -3.57      7.25 o
   1  32   2      190.23      164.80     17.63 o
   2  32   2        0.53       -9.86      7.90 o
   3  32   2      282.00      272.99     17.23 o
   4  32   2        0.34        8.31     12.60 o
   5  32   2      105.71       72.79     18.39 o
  -6  33   2        7.14        5.67     10.83 o
  -5  33   2       53.71       62.90     13.00 o
  -4  33   2      187.64      184.36     16.65 o
  -3  33   2      282.29      287.54     18.90 o
  -2  33   2       34.16       37.55     13.47 o
  -1  33   2     1099.43     1121.09     44.67 o
   0  33   2        8.42       14.61     10.30 o
   1  33   2       10.11        8.93     10.18 o
   2  33   2      155.41      165.79     17.15 o
   3  33   2       15.70        8.92     14.67 o
   4  33   2       59.01       46.54     14.95 o
   5  33   2        6.87       -2.47     14.07 o
  -6  34   2        0.80      -16.05     10.70 o
  -5  34   2       18.84       18.80     11.13 o
  -4  34   2       24.60       45.56     17.12 o
  -3  34   2        2.29       -7.75      7.87 o
  -2  34   2       95.27      103.24     14.81 o
  -1  34   2      255.24      257.40     20.59 o
   0  34   2        0.38        7.79      9.91 o
   1  34   2       60.54       67.36     13.63 o
   2  34   2       85.09       65.73     14.41 o
   3  34   2        0.33        8.81     11.24 o
   4  34   2       17.21       26.04     13.15 o
   5  34   2        1.53      -11.00     19.52 o
  -6  35   2       39.99       48.13     15.57 o
  -5  35   2       51.68       83.43     15.25 o
  -4  35   2       42.61       47.41     11.26 o
  -3  35   2        3.32       -8.11      9.83 o
  -2  35   2        5.59        5.71      9.41 o
  -1  35   2      172.85      208.65     30.62 o
   0  35   2      528.53      554.02     30.64 o
   1  35   2      150.54      180.65     20.50 o
   2  35   2      672.58      618.30     39.20 o
   3  35   2       57.73       68.58     23.60 o
   4  35   2       73.94      103.83     17.08 o
   5  35   2       37.41       53.38     15.39 o
  -6  36   2       41.92       45.71     15.04 o
  -5  36   2       92.21       88.51     14.90 o
  -4  36   2      180.62      184.60     17.36 o
  -3  36   2      283.32      264.88     34.96 o
  -2  36   2      406.86      355.79     29.89 o
  -1  36   2      575.11      604.54     56.43 o
   0  36   2      491.32      463.70     28.33 o
   1  36   2       53.53       97.37     16.21 o
   2  36   2      245.97      279.39     43.61 o
   3  36   2      139.14      174.64     23.00 o
   4  36   2      223.52      221.95     22.08 o
   5  36   2       54.42       44.89     17.54 o
  -6  37   2       31.02       49.56     27.44 o
  -5  37   2       73.17       82.43     14.10 o
  -4  37   2       19.28       10.50      9.84 o
  -3  37   2        2.43       20.29      9.72 o
  -2  37   2      275.15      268.93     22.35 o
  -1  37   2      107.99       98.48     15.66 o
   0  37   2      609.40      628.60     33.57 o
   1  37   2     2424.24     2424.28     69.60 o
   2  37   2      244.21      247.07     23.77 o
   3  37   2      496.36      519.26     34.53 o
   4  37   2       55.11       62.07     16.56 o
   5  37   2       82.58       82.54     17.85 o
  -6  38   2        0.25        4.84     14.54 o
  -5  38   2      102.21      122.68     16.27 o
  -4  38   2       48.10       44.20     11.90 o
  -3  38   2      611.50      602.09     34.61 o
  -2  38   2      187.21      192.80     19.66 o
  -1  38   2      740.60      718.94     35.99 o
   0  38   2        0.00       13.69     11.51 o
   1  38   2       48.24       98.69     16.35 o
   2  38   2       83.62       79.75     17.63 o
   3  38   2       18.50       43.56     14.80 o
   4  38   2       29.91       35.04     15.51 o
  -5  39   2       30.97       44.37     13.35 o
  -4  39   2      101.67      126.80     15.90 o
  -3  39   2        3.87       14.53     11.98 o
  -2  39   2      161.99      110.06     17.56 o
  -1  39   2       93.15      103.48     15.70 o
   0  39   2        7.62        9.66     11.49 o
   1  39   2      203.12      209.84     22.12 o
   2  39   2       36.74       13.06     13.24 o
   3  39   2       17.76        0.26     12.16 o
   4  39   2        0.00      -11.87     13.04 o
  -5  40   2       20.71       37.34     13.41 o
  -4  40   2        0.24       -3.73      9.68 o
  -3  40   2       47.42       76.54     15.70 o
  -2  40   2        1.23       -9.30     10.08 o
  -1  40   2       87.81       85.62     15.77 o
   0  40   2      310.89      288.94     24.31 o
   1  40   2       44.02       54.99     14.51 o
   2  40   2        7.78        1.66     16.41 o
   3  40   2       14.95       -3.85     12.52 o
   4  40   2        0.85        1.71     15.35 o
  -5  41   2        4.87       28.12     13.32 o
  -4  41   2        5.07        2.30     10.32 o
  -3  41   2        0.25        2.74     11.62 o
  -2  41   2        3.13       26.70     13.64 o
  -1  41   2      297.04      290.66     24.25 o
   0  41   2       56.75       95.12     16.42 o
   1  41   2       17.33       -1.16     12.14 o
   2  41   2       16.52       25.45     14.38 o
   3  41   2        8.75        8.88     13.67 o
   4  41   2       21.14       34.02     16.81 o
  -5  42   2        6.74        3.40     16.58 o
  -4  42   2       25.45       40.37     12.86 o
  -3  42   2        4.82       -2.67     11.61 o
  -2  42   2       11.55        1.02     10.99 o
  -1  42   2      114.45      109.61     17.11 o
   0  42   2       17.54       29.29     13.93 o
   1  42   2        8.53        9.42     13.22 o
   2  42   2        1.95      -11.74     11.73 o
   3  42   2       44.46       38.51     14.78 o
   4  42   2       10.31        7.60     16.08 o
  -5  43   2        0.51       -2.74     19.32 o
  -4  43   2       12.85       25.48     11.82 o
  -3  43   2       46.40       35.67     14.28 o
  -2  43   2      180.89      175.29     20.26 o
  -1  43   2        0.84        7.91     26.46 o
   0  43   2      137.20      178.06     35.03 o
   1  43   2        3.23      -20.09     13.39 o
   2  43   2       27.46       13.49     13.14 o
   3  43   2        1.91       -1.25     14.39 o
  -4  44   2       30.96       -0.09     17.97 o
  -3  44   2        8.92       38.44     14.88 o
  -2  44   2        1.02       11.97     12.12 o
  -1  44   2       94.57       62.79     15.56 o
   0  44   2        2.37       -1.50     11.59 o
   1  44   2       21.37       13.88     12.50 o
   2  44   2       29.87       39.08     15.98 o
   3  44   2        0.81        7.37     14.62 o
  -4  45   2       43.99       36.41     19.70 o
  -3  45   2       41.08       28.76     16.33 o
  -2  45   2       22.96       12.66     12.72 o
  -1  45   2        0.57       -0.31     12.42 o
   0  45   2        3.08      -13.60     11.42 o
   1  45   2        0.65       16.84     14.25 o
   2  45   2       69.92       88.50     21.89 o
   3  45   2       29.01       34.03     17.05 o
  -4  46   2        3.92       30.19     17.94 o
  -3  46   2       61.70       40.76     18.21 o
  -2  46   2        0.00       15.47     12.81 o
  -1  46   2        4.14      -15.60     10.57 o
   0  46   2        0.10       14.84     12.62 o
   1  46   2        0.53        4.17     13.31 o
   2  46   2        9.32       23.71     18.14 o
   3  46   2        3.96       -5.71     13.90 o
  -4  47   2       64.73       49.58     21.85 o
  -3  47   2        2.29        5.25     13.91 o
  -2  47   2        0.57       12.16     13.23 o
  -1  47   2       35.90       27.53     14.31 o
   0  47   2        6.44        2.25     13.28 o
   1  47   2       41.97        9.24     16.50 o
   2  47   2        0.00       26.68     15.28 o
  -3  48   2        2.87       26.58     16.94 o
  -2  48   2        1.27        7.97     22.46 o
  -1  48   2        0.05       -2.23     12.48 o
   0  48   2       11.48       14.76     13.40 o
   1  48   2        4.89       26.96     15.97 o
   2  48   2       19.99       22.10     17.07 o
  -3  49   2        3.16       -4.68     15.72 o
  -2  49   2       40.51       10.11     14.27 o
  -1  49   2        0.90      -19.15     15.76 o
   0  49   2       57.50       65.84     16.94 o
   1  49   2       34.81       68.80     20.15 o
   2  49   2        0.64        3.23     15.08 o
  -3  50   2       10.30       -9.94     16.52 o
  -2  50   2       18.82       39.92     27.28 o
  -1  50   2        0.13      -10.94     12.42 o
   0  50   2        3.29        8.25     14.03 o
   1  50   2       45.47       60.61     19.74 o
  -2  51   2       11.41       31.83     17.76 o
  -1  51   2        0.00        4.19     14.30 o
   0  51   2       34.78       22.80     17.36 o
   1  51   2        0.47       15.43     17.48 o
  -1  52   2        0.06        1.20     16.23 o
   0  52   2        2.15       -3.74     14.12 o
  -7   0   3       68.84       70.10     20.66 o
  -5   0   3      160.20      169.31     14.86 o
  -3   0   3       13.24        9.83      5.69 o
  -1   0   3      524.65      531.61     14.41 o
   1   0   3      380.38      432.90     15.17 o
   3   0   3      393.97      404.14     20.80 o
   5   0   3       14.88        7.30     17.55 o
  -8   1   3        0.74       -0.60     12.96 o
  -7   1   3        4.71       -2.62      7.94 o
  -6   1   3       60.12       67.77      9.20 o
  -5   1   3      658.08      704.47     28.03 o
  -4   1   3      210.27      249.02     10.94 o
  -3   1   3       53.27       62.01      4.98 o
  -2   1   3      421.72      418.92      6.52 o
  -1   1   3     1224.93     1218.29     17.50 o
   0   1   3        0.04       -3.05      2.71 o
   1   1   3      180.55      183.35      7.27 o
   2   1   3      158.71      152.01     10.88 o
   3   1   3        0.30       -7.14      5.87 o
   4   1   3       65.82       48.17     13.57 o
   5   1   3       69.32       74.39     16.45 o
   6   1   3       17.24       15.86     14.95 o
  -8   2   3        0.00        5.94     13.95 o
  -7   2   3       42.21       34.13      9.41 o
  -6   2   3       59.38       75.49      9.70 o
  -5   2   3        5.92       26.74      6.16 o
  -4   2   3      585.21      591.74     13.08 o
  -3   2   3      389.23      393.59      9.75 o
  -2   2   3      123.88      141.29      4.65 o
  -1   2   3      136.06      156.79      6.68 o
   0   2   3       37.52       27.05      3.34 o
   1   2   3      162.42      178.76      7.60 o
   2   2   3      493.80      498.10     13.73 o
   3   2   3       51.63       41.79      8.14 o
   4   2   3      128.99      143.64     17.57 o
   5   2   3        2.70        5.69     12.45 o
   6   2   3       31.94       41.12     16.85 o
  -8   3   3        5.61        5.88     15.68 o
  -7   3   3      101.34      107.65     12.03 o
  -6   3   3        4.19        7.38      7.27 o
  -5   3   3       31.38       13.44      6.62 o
  -4   3   3      131.48      150.95      7.46 o
  -3   3   3      163.78      159.84      6.50 o
  -2   3   3      178.13      174.96      5.59 o
  -1   3   3      274.84      266.96      7.45 o
   0   3   3     1840.49     1805.20     22.99 o
   1   3   3      241.70      247.69      8.96 o
   2   3   3        3.19       11.52      4.48 o
   3   3   3        5.38       -2.73      6.50 o
   4   3   3        0.56        0.86     11.20 o
   5   3   3        6.98       -0.24     12.12 o
   6   3   3        0.57      -14.89     13.63 o
  -8   4   3       25.85        3.37     15.85 o
  -7   4   3        1.83       -7.21      7.79 o
  -6   4   3        0.06       -8.42      6.50 o
  -5   4   3       31.10       33.65      6.52 o
  -4   4   3      118.93      125.66      6.96 o
  -3   4   3       13.01       18.90      3.74 o
  -2   4   3      308.79      302.20      8.03 o
  -1   4   3        2.51        3.62      2.80 o
   0   4   3        0.74       -1.94      2.89 o
   1   4   3      329.23      349.60     10.46 o
   2   4   3       63.30       66.49      6.78 o
   3   4   3        5.02       11.84      6.95 o
   4   4   3       16.81       26.39     12.47 o
   5   4   3       43.93       21.38     13.58 o
   6   4   3       51.36       22.11     15.83 o
  -8   5   3        0.89      -20.70     14.11 o
  -7   5   3        0.00        4.49      8.11 o
  -6   5   3       63.67       78.88      9.46 o
  -5   5   3        9.79       11.85      5.70 o
  -4   5   3      359.89      327.13     10.75 o
  -3   5   3     1390.65     1336.06     20.51 o
  -2   5   3      101.47       88.60      4.50 o
  -1   5   3     1347.42     1232.02     19.35 o
   0   5   3      369.89      398.54      8.11 o
   1   5   3      262.10      270.19      9.44 o
   2   5   3       44.58       55.32      6.46 o
   3   5   3      123.90      155.21     18.70 o
   4   5   3      124.45       94.57     16.15 o
   5   5   3      107.35      128.81     18.80 o
   6   5   3        0.02       -9.84     14.93 o
  -8   6   3        1.25        0.22     15.10 o
  -7   6   3        1.66        7.29      8.31 o
  -6   6   3       54.28       50.15      8.13 o
  -5   6   3       16.82       29.07      6.57 o
  -4   6   3      103.24      118.58      7.44 o
  -3   6   3     2316.85     2207.80     30.83 o
  -2   6   3        4.59        6.55      2.51 o
  -1   6   3     2841.31     2741.55     40.25 o
   0   6   3      260.72      267.14      7.84 o
   1   6   3      202.37      227.40      9.55 o
   2   6   3       20.57       11.61      5.20 o
   3   6   3        2.95        4.12      6.91 o
   4   6   3       14.30       48.14     13.86 o
   5   6   3       48.96       45.06     15.05 o
   6   6   3       29.10       11.18     14.79 o
  -8   7   3        4.29       15.01     15.53 o
  -7   7   3      188.99      209.88     15.23 o
  -6   7   3        7.12        9.27      6.86 o
  -5   7   3      507.18      522.27     16.85 o
  -4   7   3      148.11      150.76      8.27 o
  -3   7   3       76.70       79.28      5.42 o
  -2   7   3      121.61      141.12      4.67 o
  -1   7   3      106.42      147.66      8.62 o
   0   7   3      370.25      348.54     10.88 o
   1   7   3      354.09      369.50     13.40 o
   2   7   3       18.95       14.59      5.83 o
   3   7   3      112.46      137.97     11.93 o
   4   7   3      147.31      119.36     20.18 o
   5   7   3      109.33      127.37     26.95 o
   6   7   3        0.35      -18.91     13.53 o
  -8   8   3        0.48       -2.24     14.97 o
  -7   8   3       17.06        6.39      8.54 o
  -6   8   3       77.97       79.75     12.98 o
  -5   8   3       22.02       28.45      6.47 o
  -4   8   3       41.72       50.39      6.22 o
  -3   8   3      193.22      193.18      7.38 o
  -2   8   3      648.66      654.10     12.53 o
  -1   8   3     3361.51     3206.35     37.06 o
   0   8   3       33.80       32.17      5.21 o
   1   8   3     3287.52     3376.74     50.97 o
   2   8   3       11.83       28.85      6.01 o
   3   8   3      599.37      637.77     19.58 o
   4   8   3       68.19       51.44     14.02 o
   5   8   3      184.98      159.49     20.87 o
   6   8   3        8.56        1.91     13.86 o
  -8   9   3        2.75        1.88     14.79 o
  -7   9   3        8.77       21.90      8.46 o
  -6   9   3       35.30       40.84     10.37 o
  -5   9   3       99.39       96.55     10.51 o
  -4   9   3     1751.85     1879.58     30.81 o
  -3   9   3     2926.08     2902.24     35.97 o
  -2   9   3        2.51       18.71      3.41 o
  -1   9   3     5505.42     5535.42     67.42 o
   0   9   3      259.49      265.37      9.26 o
   1   9   3     1002.38      991.33     21.35 o
   2   9   3     3208.06     3242.84     59.34 o
   3   9   3       88.32      103.15      8.83 o
   4   9   3      324.94      270.29     22.85 o
   5   9   3       49.25       72.30     17.23 o
   6   9   3       11.85       10.48     23.54 o
  -8  10   3       28.44       45.59     17.87 o
  -7  10   3       69.15       65.15     11.16 o
  -6  10   3      131.70      144.59     12.61 o
  -5  10   3      248.35      217.44     17.27 o
  -4  10   3      264.90      277.12     11.06 o
  -3  10   3       37.77       40.21      6.10 o
  -2  10   3     3872.31     3897.93     46.93 o
  -1  10   3      940.41      894.56     14.02 o
   0  10   3     4834.24     5082.02     71.39 o
   1  10   3     1105.91     1187.01     25.18 o
   2  10   3      386.77      445.72     24.04 o
   3  10   3      550.02      593.82     23.23 o
   4  10   3      214.03      198.58     22.29 o
   5  10   3        7.78       21.26     13.60 o
   6  10   3        0.43      -10.89     13.43 o
  -8  11   3        0.58      -24.45     16.30 o
  -7  11   3        2.83        0.40      8.44 o
  -6  11   3       65.73       60.23     11.68 o
  -5  11   3      117.02      139.41     10.28 o
  -4  11   3     1053.98      991.64     22.03 o
  -3  11   3      134.69      136.91      6.43 o
  -2  11   3      206.08      237.32      7.54 o
  -1  11   3     3574.69     3489.78     46.92 o
   0  11   3     2704.75     2847.58     45.76 o
   1  11   3      366.48      393.53     13.90 o
   2  11   3      498.98      520.40     19.87 o
   3  11   3      122.26      114.50     10.63 o
   4  11   3       47.61       46.08     13.50 o
   5  11   3       74.34       94.58     17.60 o
   6  11   3        0.14        2.87     14.42 o
  -8  12   3        0.39      -17.15     15.24 o
  -7  12   3       18.60       13.02      9.13 o
  -6  12   3        5.33        7.53      7.57 o
  -5  12   3      183.85      171.77     13.48 o
  -4  12   3       28.83       32.45      6.21 o
  -3  12   3      829.95      813.85     15.28 o
  -2  12   3     2010.03     2002.66     28.03 o
  -1  12   3      299.36      333.89      8.85 o
   0  12   3        7.43        4.06      4.37 o
   1  12   3      662.01      722.46     17.81 o
   2  12   3       85.68       77.28      9.14 o
   3  12   3       90.05      100.81     10.65 o
   4  12   3       70.52       86.06     22.38 o
   5  12   3      219.36      222.83     23.17 o
   6  12   3       17.63        6.67     14.26 o
  -8  13   3        0.02      -21.00     20.39 o
  -7  13   3        0.04        0.76      8.69 o
  -6  13   3        7.28        7.05      7.78 o
  -5  13   3      174.13      202.69     12.36 o
  -4  13   3        1.03       -2.86      5.03 o
  -3  13   3      154.74      166.93      7.54 o
  -2  13   3     1548.73     1492.44     21.09 o
  -1  13   3     1446.02     1513.31     21.94 o
   0  13   3       55.72       70.52      6.35 o
   1  13   3       47.66       70.00      7.72 o
   2  13   3      303.00      321.87     24.38 o
   3  13   3       24.17       29.17      7.89 o
   4  13   3        0.00       -6.90     11.74 o
   5  13   3       36.56       45.01     14.48 o
   6  13   3       69.64       75.28     18.31 o
  -8  14   3        1.08        9.95     20.46 o
  -7  14   3       76.15       84.73     12.12 o
  -6  14   3        0.31       -7.98      7.28 o
  -5  14   3        3.66        3.57      6.33 o
  -4  14   3      308.42      314.68     13.64 o
  -3  14   3      297.59      309.46     10.13 o
  -2  14   3        2.62       13.47      3.54 o
  -1  14   3       62.26       65.34      4.73 o
   0  14   3      522.47      549.14     13.79 o
   1  14   3     1048.52     1071.77     24.93 o
   2  14   3     1307.65     1402.72     34.72 o
   3  14   3        7.12       14.32      7.31 o
   4  14   3      602.32      632.70     45.25 o
   5  14   3       18.82       36.86     14.55 o
   6  14   3        2.61        8.56     14.87 o
  -8  15   3        0.18       13.17     16.73 o
  -7  15   3       29.19       31.64     10.33 o
  -6  15   3        2.61       -3.77      7.62 o
  -5  15   3       68.89       58.88      9.04 o
  -4  15   3      184.45      188.66     14.83 o
  -3  15   3        5.79        4.07      3.85 o
  -2  15   3     1316.56     1341.85     21.81 o
  -1  15   3      171.61      176.51      8.35 o
   0  15   3     2234.99     2378.22     36.95 o
   1  15   3      384.24      395.04     15.93 o
   2  15   3       33.72       50.92      8.64 o
   3  15   3      257.10      246.00     14.98 o
   4  15   3      244.65      271.67     23.10 o
   5  15   3        1.26       -1.78     11.97 o
   6  15   3       14.88        7.84     14.02 o
  -8  16   3       18.99       17.21     20.21 o
  -7  16   3        1.24        0.74      8.99 o
  -6  16   3        7.53       11.50      8.17 o
  -5  16   3        2.77        1.52      6.93 o
  -4  16   3      126.17      135.35      9.34 o
  -3  16   3        6.68        6.66      4.23 o
  -2  16   3      118.29      132.49      6.54 o
  -1  16   3      696.21      689.55     15.86 o
   0  16   3      674.99      749.96     15.67 o
   1  16   3      187.73      218.25     13.71 o
   2  16   3      137.21      154.27     15.35 o
   3  16   3       27.32       43.95      8.64 o
   4  16   3       56.12       70.79     21.72 o
   5  16   3        3.04        1.62     12.63 o
   6  16   3        4.63       10.08     16.74 o
  -8  17   3        5.24       11.06     16.55 o
  -7  17   3        4.84        5.85     12.94 o
  -6  17   3       15.68       11.22      8.26 o
  -5  17   3       11.50       14.52      9.43 o
  -4  17   3      226.37      235.59     11.84 o
  -3  17   3      545.36      530.38     14.07 o
  -2  17   3      758.32      802.92     18.08 o
  -1  17   3       14.57       20.00      4.64 o
   0  17   3       29.95       43.74      4.97 o
   1  17   3      106.99      117.61     10.90 o
   2  17   3      181.77      195.43     13.80 o
   3  17   3       33.33       30.44      8.56 o
   4  17   3        0.63       -5.65     10.94 o
   5  17   3       31.86       21.69     13.85 o
   6  17   3       14.02       14.36     15.79 o
  -8  18   3       20.09       18.43     23.41 o
  -7  18   3       13.15       15.00     10.35 o
  -6  18   3      116.59      104.03     12.31 o
  -5  18   3      232.43      240.16     14.95 o
  -4  18   3       14.38       16.42      6.17 o
  -3  18   3       57.90       62.55      6.98 o
  -2  18   3      212.71      250.38      8.84 o
  -1  18   3        9.17       14.67      4.53 o
   0  18   3      665.18      738.78     18.45 o
   1  18   3        4.66        2.63      6.32 o
   2  18   3       34.41       29.85      8.16 o
   3  18   3      193.11      208.51     15.03 o
   4  18   3       42.00       22.65     12.99 o
   5  18   3       23.43       53.49     16.47 o
   6  18   3        4.25       11.51     16.15 o
  -8  19   3       21.44       44.48     18.81 o
  -7  19   3        4.64       13.30     11.06 o
  -6  19   3       10.48        7.60      8.37 o
  -5  19   3        4.03       10.42      7.31 o
  -4  19   3       12.11       14.43      6.12 o
  -3  19   3      400.73      394.95     14.92 o
  -2  19   3      390.09      380.16     11.49 o
  -1  19   3      162.58      179.26     10.09 o
   0  19   3      108.42      124.12     10.09 o
   1  19   3      891.64      930.31     26.70 o
   2  19   3        0.76       -3.21      6.95 o
   3  19   3      251.62      232.23     15.77 o
   4  19   3        3.67        2.14     11.95 o
   5  19   3        0.57        5.46     13.28 o
   6  19   3       12.70       42.58     17.50 o
  -8  20   3        6.43        8.37     16.64 o
  -7  20   3        3.33       -1.82      9.49 o
  -6  20   3        7.95       -3.81      7.99 o
  -5  20   3       10.40       10.21      6.87 o
  -4  20   3        8.74       11.67      6.64 o
  -3  20   3      602.41      592.66     18.96 o
  -2  20   3      127.80      135.90      7.60 o
  -1  20   3       46.75       47.71      6.41 o
   0  20   3       27.18       30.93      6.58 o
   1  20   3       31.70       24.22      7.89 o
   2  20   3        1.28        1.77     12.17 o
   3  20   3      182.47      211.14     17.13 o
   4  20   3       58.93       29.20     13.42 o
   5  20   3        2.50        0.70     11.94 o
   6  20   3        9.97        3.36     15.53 o
  -8  21   3        5.97      -10.70     15.53 o
  -7  21   3        0.00       -1.08      9.82 o
  -6  21   3       10.68        5.51      8.86 o
  -5  21   3       21.89       28.17      8.12 o
  -4  21   3        2.89        7.18      6.87 o
  -3  21   3       47.32       62.68      8.60 o
  -2  21   3      249.82      272.06      9.80 o
  -1  21   3        3.28        0.45      4.78 o
   0  21   3      708.19      688.79     20.01 o
   1  21   3      230.68      229.75     15.57 o
   2  21   3        1.90       -4.36      8.68 o
   3  21   3       75.71       56.53     10.70 o
   4  21   3        2.04       -9.43     11.05 o
   5  21   3       31.03       23.01     13.84 o
   6  21   3       12.00       14.43     15.16 o
  -7  22   3        3.65        5.52     11.01 o
  -6  22   3       18.32       10.78      9.02 o
  -5  22   3       16.88       13.04      8.31 o
  -4  22   3       34.13       27.59     10.88 o
  -3  22   3       18.12       25.64      6.78 o
  -2  22   3      140.81      131.76      7.23 o
  -1  22   3      398.00      415.05     16.20 o
   0  22   3      147.54      155.65     10.61 o
   1  22   3        8.27       16.40      6.90 o
   2  22   3      188.41      220.34     18.76 o
   3  22   3       12.08       -2.68      8.49 o
   4  22   3       23.59       24.26     12.96 o
   5  22   3       35.47       34.96     15.22 o
   6  22   3        7.79        8.63     15.31 o
  -7  23   3       61.03       87.61     16.66 o
  -6  23   3       51.26       42.24     10.44 o
  -5  23   3      292.36      279.65     17.54 o
  -4  23   3        2.75        7.93      6.78 o
  -3  23   3       18.77       18.12      6.56 o
  -2  23   3        9.30       12.60      4.04 o
  -1  23   3       98.94      114.32     15.95 o
   0  23   3       90.11       88.46     10.40 o
   1  23   3       49.32       63.73      9.83 o
   2  23   3        1.20       -1.52      8.43 o
   3  23   3       88.91       81.92     12.97 o
   4  23   3       89.59       89.11     16.62 o
   5  23   3        0.94       -0.55     13.38 o
  -7  24   3        0.21        5.75     12.52 o
  -6  24   3       88.07      107.34     12.13 o
  -5  24   3      115.24      110.64     12.30 o
  -4  24   3      366.06      384.97     18.43 o
  -3  24   3      267.09      279.00     14.78 o
  -2  24   3        0.01        0.38      3.79 o
  -1  24   3      163.00      174.53     14.17 o
   0  24   3       33.32       20.39      7.35 o
   1  24   3       19.96       14.38      8.01 o
   2  24   3       13.37        0.44      9.96 o
   3  24   3        8.86       18.19      9.71 o
   4  24   3        5.28        2.44     12.76 o
   5  24   3       15.36        7.94     17.72 o
  -7  25   3        3.87        1.98     12.57 o
  -6  25   3       36.57       29.07     10.19 o
  -5  25   3      263.22      276.16     17.55 o
  -4  25   3      185.28      182.33     14.76 o
  -3  25   3        8.39       10.81      6.73 o
  -2  25   3        0.00       -6.55      5.95 o
  -1  25   3      566.47      603.23     19.57 o
   0  25   3      256.36      312.33     17.39 o
   1  25   3       30.68       45.69     11.21 o
   2  25   3       20.05       -2.15     13.69 o
   3  25   3        6.97        9.08     11.25 o
   4  25   3        0.29        2.58     12.29 o
   5  25   3        2.65        3.53     13.92 o
  -7  26   3       55.09       66.38     14.67 o
  -6  26   3        9.20       28.60     10.43 o
  -5  26   3        0.01        3.49      8.93 o
  -4  26   3       61.35       60.57     10.51 o
  -3  26   3      130.99      151.07     11.98 o
  -2  26   3       32.17       38.25      8.27 o
  -1  26   3       96.03      117.15     18.50 o
   0  26   3        0.01       -0.68      6.28 o
   1  26   3      605.83      595.22     29.57 o
   2  26   3        0.04       22.30     11.36 o
   3  26   3        5.89       13.21     19.05 o
   4  26   3       45.44       52.58     15.32 o
   5  26   3        5.24       17.36     15.35 o
  -7  27   3        0.47       -3.81     11.27 o
  -6  27   3       61.59       73.01     12.62 o
  -5  27   3       33.58       38.65     10.97 o
  -4  27   3        2.96       10.13      8.42 o
  -3  27   3      452.62      463.36     33.06 o
  -2  27   3      211.97      232.16     15.33 o
  -1  27   3       27.01       27.45      7.90 o
   0  27   3      546.36      574.10     27.60 o
   1  27   3      521.75      524.38     28.00 o
   2  27   3      868.09      822.81     32.31 o
   3  27   3       94.69      106.86     16.75 o
   4  27   3        2.90       10.78     12.94 o
   5  27   3        0.17       -8.55     14.92 o
  -7  28   3       21.56       18.98     12.97 o
  -6  28   3        0.01        9.26     20.22 o
  -5  28   3       44.58       66.51     14.18 o
  -4  28   3      363.77      389.42     23.33 o
  -3  28   3      278.22      327.55     19.05 o
  -2  28   3     1303.52     1160.33     36.48 o
  -1  28   3      139.97      142.72     12.73 o
   0  28   3       76.57       99.61     14.06 o
   1  28   3      213.63      211.61     21.23 o
   2  28   3      175.76      175.36     16.57 o
   3  28   3      359.88      348.70     31.33 o
   4  28   3      261.73      283.74     26.41 o
   5  28   3       93.68       69.99     19.89 o
  -7  29   3        5.01       12.28     12.64 o
  -6  29   3        2.36        4.00      9.88 o
  -5  29   3       33.14       44.33     11.37 o
  -4  29   3      121.21      111.46     13.08 o
  -3  29   3     1225.18     1182.70     33.66 o
  -2  29   3      395.56      428.28     21.30 o
  -1  29   3      882.66      867.76     28.51 o
   0  29   3     1142.88     1049.97     58.39 o
   1  29   3      547.52      533.10     36.26 o
   2  29   3      187.11      186.07     13.17 o
   3  29   3       50.31       58.77     20.91 o
   4  29   3       12.54       34.72     21.31 o
   5  29   3        6.57        7.79     21.64 o
  -7  30   3       13.28       22.97     13.62 o
  -6  30   3       19.82       31.87     13.15 o
  -5  30   3       52.12       68.33     12.89 o
  -4  30   3      149.56      164.51     15.18 o
  -3  30   3        7.24       32.86     11.26 o
  -2  30   3      491.60      532.73     27.57 o
  -1  30   3       39.54       63.03     11.76 o
   0  30   3       73.55       81.02     13.67 o
   1  30   3       44.69       59.77     12.94 o
   2  30   3      181.66      208.66     18.21 o
   3  30   3      193.71      194.03     19.38 o
   4  30   3      251.97      272.96     25.88 o
   5  30   3        7.58       26.68     16.25 o
  -7  31   3       79.66       65.34     16.21 o
  -6  31   3      282.71      297.99     25.26 o
  -5  31   3      284.89      274.44     20.34 o
  -4  31   3      195.21      228.37     17.58 o
  -3  31   3      107.23       91.09     12.19 o
  -2  31   3       20.99       48.00     11.55 o
  -1  31   3      111.88      118.82     15.00 o
   0  31   3     1024.57      979.10     40.42 o
   1  31   3      105.83       83.83     14.62 o
   2  31   3     1557.65     1481.57     49.49 o
   3  31   3       21.82       39.45     12.70 o
   4  31   3      185.06      179.98     33.58 o
   5  31   3        8.35      -18.79     13.95 o
  -6  32   3       45.61       47.57     14.59 o
  -5  32   3        0.00        5.17     14.94 o
  -4  32   3      329.04      362.67     21.95 o
  -3  32   3      195.06      188.42     19.18 o
  -2  32   3     2544.09     2359.28     61.19 o
  -1  32   3      752.68      701.87     44.10 o
   0  32   3     1913.05     1920.73     75.05 o
   1  32   3      322.19      334.81     24.50 o
   2  32   3        8.27       35.53     20.33 o
   3  32   3        7.92       16.26     11.45 o
   4  32   3      115.96      105.47     19.26 o
   5  32   3        4.03       -4.91     15.20 o
  -6  33   3      151.38      129.09     19.36 o
  -5  33   3       96.10      133.24     17.60 o
  -4  33   3      605.61      656.47     81.89 o
  -3  33   3      747.55      686.69     29.25 o
  -2  33   3       90.65      146.37     16.16 o
  -1  33   3      116.73      141.10     16.29 o
   0  33   3      586.18      641.54     40.75 o
   1  33   3      210.94      230.89     21.26 o
   2  33   3      554.17      583.59     33.95 o
   3  33   3      238.26      275.93     24.29 o
   4  33   3      106.07      116.79     17.63 o
  -6  34   3        5.15        1.32     12.23 o
  -5  34   3       22.07       45.44     26.13 o
  -4  34   3       47.17       58.47     11.72 o
  -3  34   3      315.35      344.97     28.78 o
  -2  34   3      192.68      238.99     20.11 o
  -1  34   3      982.91      907.34     36.12 o
   0  34   3      339.93      409.81     47.77 o
   1  34   3      416.92      379.44     27.87 o
   2  34   3       12.01       11.97     11.48 o
   3  34   3      225.40      205.36     20.73 o
   4  34   3        1.20        1.54     12.18 o
  -6  35   3       28.80       38.10     14.56 o
  -5  35   3       83.44       75.84     17.39 o
  -4  35   3        4.13       -4.25      9.00 o
  -3  35   3       92.13       96.52     15.60 o
  -2  35   3      193.79      204.15     19.25 o
  -1  35   3       57.81       77.63     30.54 o
   0  35   3        0.70        9.46     10.45 o
   1  35   3        5.97       26.09     12.35 o
   2  35   3      125.08      128.72     20.91 o
   3  35   3       29.10       49.03     14.09 o
   4  35   3       14.92        3.30     15.46 o
  -6  36   3        5.38       -3.73     18.59 o
  -5  36   3       34.40       41.80     14.43 o
  -4  36   3        3.41        4.35     10.03 o
  -3  36   3       24.40       41.10     12.62 o
  -2  36   3        1.27       10.37     10.56 o
  -1  36   3        0.02        6.61     10.63 o
   0  36   3       60.97       52.98     13.43 o
   1  36   3        2.76       -7.12     10.75 o
   2  36   3      246.64      286.30     24.74 o
   3  36   3        0.28        1.74     12.36 o
   4  36   3        3.78       -1.07     12.99 o
  -6  37   3       14.88        9.23     16.37 o
  -5  37   3       16.30       -0.38     11.74 o
  -4  37   3      137.90      156.58     18.31 o
  -3  37   3        0.45        8.88     11.14 o
  -2  37   3      127.46      108.85     16.00 o
  -1  37   3      184.50      221.24     27.68 o
   0  37   3       18.84       14.50     11.26 o
   1  37   3       10.96       15.31     16.74 o
   2  37   3       39.12       45.38     14.11 o
   3  37   3       18.58       29.59     14.94 o
   4  37   3       75.19      102.82     18.00 o
  -6  38   3        0.13        7.78     16.13 o
  -5  38   3        1.86       21.39     12.58 o
  -4  38   3        3.73       17.16     11.41 o
  -3  38   3       23.45       24.10     12.35 o
  -2  38   3      342.45      332.36     35.61 o
  -1  38   3        7.21       -6.50      9.59 o
   0  38   3      134.54      149.49     18.68 o
   1  38   3        8.32       19.35     12.62 o
   2  38   3        6.87       19.78     12.99 o
   3  38   3        0.12      -17.80     11.86 o
   4  38   3       20.78       28.91     15.09 o
  -5  39   3        8.62       25.10     12.76 o
  -4  39   3        0.04       28.33     12.94 o
  -3  39   3        3.22        8.61     11.60 o
  -2  39   3       78.79       66.85     14.79 o
  -1  39   3        8.37      -10.61     10.51 o
   0  39   3       15.21       20.14     11.66 o
   1  39   3       13.15       -6.95     11.38 o
   2  39   3      108.23      140.07     19.90 o
   3  39   3        6.00       -0.44     12.92 o
   4  39   3        0.34       -8.18     14.25 o
  -5  40   3       32.95        9.87     12.26 o
  -4  40   3       60.98       47.86     14.22 o
  -3  40   3       16.56        8.21     14.14 o
  -2  40   3       29.51       48.35     13.54 o
  -1  40   3        4.11        2.22     10.40 o
   0  40   3       74.49      104.04     16.73 o
   1  40   3        0.71      -14.80      9.87 o
   2  40   3        5.96       16.85     13.67 o
   3  40   3       13.22       -6.80     18.05 o
  -5  41   3       14.69        3.27     12.97 o
  -4  41   3        1.48       -4.83     13.99 o
  -3  41   3       63.74       65.75     17.60 o
  -2  41   3       68.08       42.17     13.53 o
  -1  41   3       15.84        2.20     11.11 o
   0  41   3       50.89       50.41     14.59 o
   1  41   3       17.87       31.68     14.26 o
   2  41   3        8.30        7.01     13.32 o
   3  41   3       27.35       38.43     16.37 o
  -5  42   3        1.00        5.30     11.90 o
  -4  42   3       73.45       73.35     21.17 o
  -3  42   3        8.78        5.30     13.84 o
  -2  42   3        0.07       14.93     12.40 o
  -1  42   3       42.66       22.84     13.12 o
   0  42   3       31.11       22.42     12.33 o
   1  42   3        0.24       -4.59     12.70 o
   2  42   3       57.29       55.39     16.32 o
   3  42   3       46.02       63.23     17.12 o
  -5  43   3        0.73        8.71     12.97 o
  -4  43   3        4.06        6.83     16.17 o
  -3  43   3        0.09       -3.53     14.06 o
  -2  43   3       36.26       33.10     15.53 o
  -1  43   3        0.27        1.32     13.26 o
   0  43   3      184.46      168.77     20.67 o
   1  43   3       15.92       43.13     19.64 o
   2  43   3        6.67      -17.21     11.47 o
   3  43   3       14.14       -6.49     17.83 o
  -4  44   3        7.45       -0.27     15.54 o
  -3  44   3        0.46      -18.23     12.16 o
  -2  44   3        6.30      -14.13     12.06 o
  -1  44   3       13.06       13.09     15.20 o
   0  44   3        0.02        7.45     14.15 o
   1  44   3       14.41        3.98     13.42 o
   2  44   3       41.51       21.79     15.57 o
  -4  45   3       24.39      -21.80     14.79 o
  -3  45   3       19.29       26.36     16.51 o
  -2  45   3        0.54       18.21     14.73 o
  -1  45   3       50.01       31.15     16.05 o
   0  45   3       19.83       24.96     15.99 o
   1  45   3        1.91       11.83     16.33 o
   2  45   3        0.00        9.73     16.70 o
  -4  46   3        1.15        8.86     16.47 o
  -3  46   3        0.00        3.17     25.95 o
  -2  46   3       71.24       83.41     34.62 o
  -1  46   3       22.93        6.34     13.91 o
   0  46   3       67.56       72.71     20.80 o
   1  46   3        1.03       -0.61     21.48 o
   2  46   3        0.13       10.83     17.75 o
  -3  47   3       13.55        6.17     15.81 o
  -2  47   3       34.65       38.69     28.62 o
  -1  47   3       15.48       17.50     17.08 o
   0  47   3        3.09       -2.33     14.78 o
   1  47   3       10.07      -11.43     16.50 o
  -3  48   3       17.31       15.26     16.94 o
  -2  48   3        1.63       -1.89     15.31 o
  -1  48   3       45.71       34.69     16.76 o
   0  48   3        2.87        1.64     16.64 o
   1  48   3       14.66       29.46     18.75 o
  -3  49   3        6.12        8.70     16.54 o
  -2  49   3        8.72       18.41     16.37 o
  -1  49   3       23.88       33.01     17.87 o
   0  49   3       84.76      119.34     32.66 o
   1  49   3       14.74       33.81     31.04 o
  -2  50   3        7.72        5.10     16.33 o
  -1  50   3       31.16       29.20     16.26 o
   0  50   3        0.23        7.11     17.16 o
  -8   0   4       35.66       39.60     26.59 o
  -6   0   4       32.05       38.90     10.48 o
  -4   0   4       10.48       -2.42      4.99 o
  -2   0   4       24.70       29.51      7.75 o
   0   0   4       96.14      101.20      8.91 o
   2   0   4       11.12        6.94     13.86 o
   4   0   4       81.37       66.37     22.39 o
   6   0   4        7.54      -16.43     21.59 o
  -8   1   4       50.41       31.42     25.74 o
  -7   1   4       39.06       16.08      8.39 o
  -6   1   4       11.19       11.52      6.41 o
  -5   1   4      219.44      226.01      9.89 o
  -4   1   4       99.34       97.21      6.01 o
  -3   1   4      149.96      164.27      7.00 o
  -2   1   4       96.63      102.27      8.19 o
  -1   1   4       45.79       51.12      4.06 o
   0   1   4        2.45       -1.57      3.83 o
   1   1   4      315.78      331.02     12.30 o
   2   1   4       45.30       56.69     11.58 o
   3   1   4        1.19        8.74     10.07 o
   4   1   4        3.01       -4.77     14.86 o
   5   1   4        3.40      -11.14     11.16 o
   6   1   4        4.08       24.01     17.61 o
  -8   2   4       14.81       22.36     18.12 o
  -7   2   4        6.87        9.09      7.87 o
  -6   2   4       19.85       14.67      6.36 o
  -5   2   4        3.22        6.06      4.79 o
  -4   2   4        9.05        5.01      3.70 o
  -3   2   4     1020.19      990.13     14.16 o
  -2   2   4      841.65      797.02     17.07 o
  -1   2   4     1932.87     1837.18     26.61 o
   0   2   4        0.00       -0.20      3.92 o
   1   2   4      470.90      484.48     19.81 o
   2   2   4      483.85      483.01     22.37 o
   3   2   4        6.28       18.81     10.68 o
   4   2   4        0.96       -6.65     11.66 o
   5   2   4       28.58       38.39     14.75 o
   6   2   4       20.48       28.87     20.27 o
  -8   3   4        9.53       -3.22     16.51 o
  -7   3   4       18.28        4.62      7.43 o
  -6   3   4       27.29       26.00      7.16 o
  -5   3   4       73.03       78.64      6.72 o
  -4   3   4       64.96       60.12      5.25 o
  -3   3   4       79.41       82.44      4.95 o
  -2   3   4      584.95      543.18     10.81 o
  -1   3   4        0.05        0.43      3.02 o
   0   3   4      613.98      555.62     12.82 o
   1   3   4     1171.64     1232.88     23.71 o
   2   3   4      186.52      205.98     12.22 o
   3   3   4       49.44       56.00     13.08 o
   4   3   4       28.17       24.53     15.92 o
   5   3   4        1.38        0.95     13.09 o
   6   3   4       18.13        5.59     15.92 o
  -8   4   4        1.38      -19.19     14.64 o
  -7   4   4        8.93        0.71      7.05 o
  -6   4   4       13.08       13.37      6.47 o
  -5   4   4      131.12      135.93      8.16 o
  -4   4   4       83.53       83.71      5.83 o
  -3   4   4      547.45      504.13      9.73 o
  -2   4   4       20.76       26.30      3.64 o
  -1   4   4      304.99      328.01     11.75 o
   0   4   4      251.00      256.84     11.25 o
   1   4   4       19.30       14.45      5.73 o
   2   4   4       12.91        4.20      7.39 o
   3   4   4       22.39       27.58     11.44 o
   4   4   4       12.84       12.93     13.39 o
   5   4   4       19.68       34.68     14.91 o
   6   4   4       12.16        7.96     15.74 o
  -8   5   4        0.19       -5.58     22.63 o
  -7   5   4        2.23        7.92      7.57 o
  -6   5   4      125.05      115.13     10.02 o
  -5   5   4       12.26       16.44      5.05 o
  -4   5   4      501.73      530.52     12.91 o
  -3   5   4     1146.94     1169.60     18.52 o
  -2   5   4     1100.88     1051.01     22.32 o
  -1   5   4     1805.14     1802.47     31.06 o
   0   5   4       87.10       91.81      6.36 o
   1   5   4       27.26       24.46      7.43 o
   2   5   4        9.26        2.96      6.99 o
   3   5   4       28.57       18.11     11.66 o
   4   5   4      308.39      301.83     25.44 o
   5   5   4       21.60       31.06     26.54 o
   6   5   4        7.01       25.19     24.25 o
  -8   6   4       42.31       38.91     20.30 o
  -7   6   4       88.06       60.63      9.86 o
  -6   6   4       48.88       45.31      7.72 o
  -5   6   4       13.84       11.32      4.95 o
  -4   6   4      400.73      372.17     11.17 o
  -3   6   4        9.10       15.99      3.56 o
  -2   6   4     3084.46     2995.89     42.15 o
  -1   6   4      121.36      144.84      8.48 o
   0   6   4      709.91      731.10     15.37 o
   1   6   4      227.97      271.37     13.66 o
   2   6   4        5.10        0.79      6.89 o
   3   6   4      248.22      248.80     21.18 o
   4   6   4        0.26        3.91     11.74 o
   5   6   4       99.23       79.58     24.25 o
   6   6   4       12.18        6.92     15.89 o
  -8   7   4        1.31       -3.66     16.75 o
  -7   7   4       27.50       27.17      8.38 o
  -6   7   4       81.34       72.14      8.57 o
  -5   7   4       15.58       17.27      5.11 o
  -4   7   4       14.77       16.65      4.34 o
  -3   7   4      488.49      458.52     10.48 o
  -2   7   4     1110.38     1132.70     19.48 o
  -1   7   4      326.78      325.45     11.39 o
   0   7   4      312.48      346.82     11.34 o
   1   7   4       27.38       24.19      5.98 o
   2   7   4      249.98      260.56     18.08 o
   3   7   4      127.30      103.00     19.03 o
   4   7   4       54.73       83.32     16.45 o
   5   7   4       32.23       26.44     14.47 o
   6   7   4        1.58      -13.08     14.34 o
  -8   8   4        8.64      -20.73     14.95 o
  -7   8   4       20.33       23.49      8.77 o
  -6   8   4       79.86       81.77      8.89 o
  -5   8   4      205.16      231.24     10.15 o
  -4   8   4      134.43      106.05      6.25 o
  -3   8   4      162.46      168.08      6.26 o
  -2   8   4     1009.85      926.22     17.06 o
  -1   8   4     2846.91     2765.91     41.69 o
   0   8   4       22.70       10.05      4.43 o
   1   8   4        1.78        4.30      5.23 o
   2   8   4       53.73       61.91      9.36 o
   3   8   4      139.30      141.16     12.93 o
   4   8   4       31.44       18.90     12.82 o
   5   8   4        1.84       -2.48     12.47 o
   6   8   4       15.21       33.99     16.60 o
  -8   9   4        7.76      -11.29     15.80 o
  -7   9   4       11.71       20.08      8.76 o
  -6   9   4        1.14       -7.35      6.18 o
  -5   9   4       66.33       86.12      8.17 o
  -4   9   4       33.98       33.75      4.63 o
  -3   9   4      222.57      238.31      6.90 o
  -2   9   4     2664.37     2726.23     39.49 o
  -1   9   4     1643.94     1701.20     25.85 o
   0   9   4       68.18       79.36      6.47 o
   1   9   4      282.31      310.28     17.77 o
   2   9   4       59.64       77.03      9.85 o
   3   9   4        1.48        7.73      8.11 o
   4   9   4       18.17       18.18     12.79 o
   5   9   4       48.07       64.37     18.00 o
  -8  10   4       10.53       24.77     18.97 o
  -7  10   4        0.99        1.77      8.68 o
  -6  10   4        0.50       -5.80      7.33 o
  -5  10   4       41.33       57.18      6.45 o
  -4  10   4       12.52        6.36      5.01 o
  -3  10   4     1007.75      993.38     20.21 o
  -2  10   4     2695.76     2786.00     40.37 o
  -1  10   4     1630.87     1647.92     26.75 o
   0  10   4      453.22      457.02     13.23 o
   1  10   4       10.76       17.66      6.08 o
   2  10   4       68.92       71.24      9.74 o
   3  10   4      390.64      406.83     34.12 o
   4  10   4      103.35       75.35     15.61 o
   5  10   4        2.37       15.03     14.09 o
  -8  11   4        1.86       -4.62     22.35 o
  -7  11   4        0.77        8.34      9.60 o
  -6  11   4       18.62       20.58      7.41 o
  -5  11   4      372.94      378.75     14.56 o
  -4  11   4      138.51      133.71      7.08 o
  -3  11   4      672.69      641.07     12.01 o
  -2  11   4       11.79       11.85      5.13 o
  -1  11   4      523.46      523.35     10.18 o
   0  11   4      113.81      127.77     10.02 o
   1  11   4      308.94      317.87     15.34 o
   2  11   4      279.77      294.34     16.45 o
   3  11   4       14.21       12.13      8.05 o
   4  11   4       35.59       33.56     13.38 o
   5  11   4       14.24       29.84     15.21 o
  -8  12   4        3.44        9.72     19.19 o
  -7  12   4      318.17      335.11     25.56 o
  -6  12   4      118.25      134.53     11.54 o
  -5  12   4      312.78      317.05     14.58 o
  -4  12   4       38.24       45.95      5.56 o
  -3  12   4       14.55       15.40      3.86 o
  -2  12   4     1796.08     1778.04     32.56 o
  -1  12   4        0.09        1.95      3.61 o
   0  12   4       67.19       73.80      7.28 o
   1  12   4      854.42      856.95     22.17 o
   2  12   4       35.82       38.36      8.15 o
   3  12   4        8.48       -4.13      7.41 o
   4  12   4      114.89       77.36     16.39 o
   5  12   4       12.46       12.62     14.62 o
  -8  13   4       18.53       -7.20     17.99 o
  -7  13   4       29.23       34.07     10.16 o
  -6  13   4      310.61      334.42     17.72 o
  -5  13   4      239.28      248.91     13.13 o
  -4  13   4       47.25       47.92      5.82 o
  -3  13   4      343.06      337.88     11.38 o
  -2  13   4      327.12      358.98     10.23 o
  -1  13   4       43.73       54.70      4.54 o
   0  13   4        0.03        6.77      4.50 o
   1  13   4       13.02       14.85      6.43 o
   2  13   4        1.85        1.44      6.86 o
   3  13   4       24.76       29.69      9.20 o
   4  13   4       48.43       43.22     16.15 o
   5  13   4       54.55       56.34     17.00 o
  -8  14   4       16.98       27.21     18.72 o
  -7  14   4       92.73       90.20     13.12 o
  -6  14   4       15.11       29.63     15.03 o
  -5  14   4      728.80      768.25     19.75 o
  -4  14   4      283.10      289.52     11.19 o
  -3  14   4      295.54      320.54     10.00 o
  -2  14   4      565.34      510.57     11.29 o
  -1  14   4        0.00        2.25      3.33 o
   0  14   4      385.71      426.61     12.61 o
   1  14   4       58.27       48.99      7.54 o
   2  14   4       55.82       46.58      8.84 o
   3  14   4        0.59        5.98      7.80 o
   4  14   4      122.04      125.03     27.93 o
   5  14   4        8.11        8.09     13.31 o
  -8  15   4        0.87       -1.11     17.08 o
  -7  15   4       55.08       74.27     15.94 o
  -6  15   4      112.48      130.47     15.31 o
  -5  15   4       24.97       17.02      6.33 o
  -4  15   4      231.07      251.71     10.54 o
  -3  15   4      582.50      623.57     14.83 o
  -2  15   4      472.34      492.37     13.32 o
  -1  15   4      664.80      668.94     14.65 o
   0  15   4        0.52        4.17      4.24 o
   1  15   4      108.20       96.32      9.45 o
   2  15   4        7.56        2.20      7.18 o
   3  15   4       80.80       78.58     10.87 o
   4  15   4       13.81       -0.22     12.38 o
   5  15   4        4.52      -11.48     12.86 o
  -8  16   4        2.74        7.55     18.97 o
  -7  16   4       25.86       12.04     10.15 o
  -6  16   4       67.74       55.59     11.04 o
  -5  16   4       54.30       59.31      7.90 o
  -4  16   4       18.57       15.75      5.84 o
  -3  16   4       41.85       40.26      6.44 o
  -2  16   4      253.45      269.78     10.19 o
  -1  16   4        3.42        9.84      3.33 o
   0  16   4     1090.44     1080.95     22.61 o
   1  16   4       13.56        9.06      6.40 o
   2  16   4        1.08       -3.15      6.99 o
   3  16   4       12.05       10.62     11.13 o
   4  16   4       58.01       60.84     16.06 o
   5  16   4        0.22        7.72     14.09 o
  -8  17   4       15.68       17.83     23.76 o
  -7  17   4        1.85      -12.50      8.82 o
  -6  17   4        5.82       -0.28      9.19 o
  -5  17   4       27.40       21.13      6.51 o
  -4  17   4       29.09       21.12      5.65 o
  -3  17   4       38.20       27.66      4.71 o
  -2  17   4       37.89       34.32      6.62 o
  -1  17   4      157.05      185.75      9.35 o
   0  17   4       18.50       24.92      5.19 o
   1  17   4        7.40        2.99      5.91 o
   2  17   4        0.34      -10.60      7.07 o
   3  17   4       10.60       10.01      8.30 o
   4  17   4      237.35      265.97     24.83 o
   5  17   4       31.73       18.09     14.62 o
  -8  18   4        0.04       15.45     50.35 o
  -7  18   4       21.31       10.15     11.57 o
  -6  18   4       11.33       10.11      8.43 o
  -5  18   4        4.79       13.14      6.46 o
  -4  18   4       14.09        3.81      5.20 o
  -3  18   4        8.14       14.33      4.19 o
  -2  18   4       21.19       21.04      4.70 o
  -1  18   4       11.52       13.41      4.24 o
   0  18   4      199.66      185.28      8.80 o
   1  18   4      156.20      153.27     11.21 o
   2  18   4       75.83       70.27     10.85 o
   3  18   4       29.32       13.52     12.28 o
   4  18   4       68.80       61.92     15.81 o
   5  18   4        9.51       17.48     15.10 o
  -8  19   4        7.54       -1.18     19.19 o
  -7  19   4       14.09       11.58     11.16 o
  -6  19   4        3.51        8.85      8.32 o
  -5  19   4      108.14      115.61     10.47 o
  -4  19   4       91.88      101.34      8.08 o
  -3  19   4       16.64       14.89      6.38 o
  -2  19   4      192.51      192.61      9.75 o
  -1  19   4      300.39      310.42     12.44 o
   0  19   4       13.43       19.33      4.87 o
   1  19   4      147.98      167.99     15.27 o
   2  19   4       75.24       73.46     10.62 o
   3  19   4        0.16      -11.03      9.53 o
   4  19   4        1.20       16.74     13.30 o
   5  19   4        1.13       15.53     14.64 o
  -8  20   4       38.27       62.92     24.48 o
  -7  20   4        2.02        7.66     11.18 o
  -6  20   4       95.59      101.87     12.33 o
  -5  20   4       27.23       28.24      7.68 o
  -4  20   4       24.46       36.53      6.29 o
  -3  20   4       60.47       61.70      6.24 o
  -2  20   4      365.12      375.75     14.42 o
  -1  20   4      288.58      292.97     13.41 o
   0  20   4      186.74      195.48     12.79 o
   1  20   4      242.54      234.16     14.32 o
   2  20   4        0.04        2.33      7.65 o
   3  20   4       31.90       22.49     10.08 o
   4  20   4        0.87        0.74     12.44 o
   5  20   4        0.18        7.88     15.26 o
  -7  21   4        5.03        3.81     10.89 o
  -6  21   4       48.16       37.82     10.10 o
  -5  21   4       18.31       15.16      7.74 o
  -4  21   4       91.41       91.80     11.11 o
  -3  21   4      241.27      216.88     10.06 o
  -2  21   4      275.68      264.44     12.66 o
  -1  21   4      153.51      150.31     10.15 o
   0  21   4       77.18       72.97      6.49 o
   1  21   4      195.67      183.43     14.04 o
   2  21   4       32.26       27.11      9.26 o
   3  21   4       72.11       62.08     11.78 o
   4  21   4       58.02       50.73     15.79 o
   5  21   4        1.51       -5.63     13.97 o
  -7  22   4       12.35        1.77     10.75 o
  -6  22   4       54.96       33.13     10.09 o
  -5  22   4        7.42        3.62      7.14 o
  -4  22   4        0.45       -2.02      5.40 o
  -3  22   4        6.16        3.71      5.40 o
  -2  22   4      639.00      685.69     21.43 o
  -1  22   4       19.15       20.76      6.70 o
   0  22   4        4.67       10.16      4.17 o
   1  22   4       49.56       60.90      8.20 o
   2  22   4       22.61       16.61      8.51 o
   3  22   4       17.47       13.64     12.89 o
   4  22   4       62.25       72.48     17.08 o
   5  22   4        3.89      -19.29     12.86 o
  -7  23   4        4.81       16.79     11.32 o
  -6  23   4       34.20       22.98      9.69 o
  -5  23   4        5.49        7.56      7.95 o
  -4  23   4       88.54       82.76      9.59 o
  -3  23   4        1.04       10.76      5.06 o
  -2  23   4       81.56       96.24      9.42 o
  -1  23   4        2.94       -0.26      6.06 o
   0  23   4        1.46        1.44      6.27 o
   1  23   4       25.21       28.56      8.62 o
   2  23   4        2.28       -0.54      8.11 o
   3  23   4       23.09        9.16      9.32 o
   4  23   4       16.97       25.23     13.85 o
   5  23   4        2.12        3.55     14.91 o
  -7  24   4       30.99       49.70     13.35 o
  -6  24   4        9.02       -6.42      9.65 o
  -5  24   4       81.62       76.90     10.51 o
  -4  24   4      211.25      202.27     11.92 o
  -3  24   4      144.62      143.81      9.89 o
  -2  24   4        9.55       18.46      7.64 o
  -1  24   4       38.44       31.80      7.86 o
   0  24   4        9.75        4.15      7.25 o
   1  24   4      477.78      475.98     20.77 o
   2  24   4        0.03       -2.21      8.25 o
   3  24   4       59.73       74.43     12.65 o
   4  24   4       31.17       11.22     17.26 o
   5  24   4       11.66       15.16     15.71 o
  -7  25   4       21.84       14.13     11.40 o
  -6  25   4       58.97       57.86     12.47 o
  -5  25   4      263.52      271.35     16.31 o
  -4  25   4       67.38       77.59      9.89 o
  -3  25   4      196.24      207.85     12.41 o
  -2  25   4       16.96       12.27      9.69 o
  -1  25   4      307.52      297.83     16.42 o
   0  25   4       81.07       72.42     10.28 o
   1  25   4       20.86       29.24      8.45 o
   2  25   4        6.71        4.84      9.12 o
   3  25   4       22.03       41.19     13.06 o
   4  25   4        2.63      -13.99     12.07 o
   5  25   4       17.90        0.71     20.70 o
  -7  26   4       17.96       19.16     12.64 o
  -6  26   4       27.31       31.01     11.16 o
  -5  26   4       71.41      104.92     11.59 o
  -4  26   4        4.29       21.21      7.32 o
  -3  26   4        0.00       -2.11      6.09 o
  -2  26   4      942.47      876.05     26.07 o
  -1  26   4        0.07       -2.93      6.71 o
   0  26   4        7.52       -5.40      8.54 o
   1  26   4       21.52       25.54     10.77 o
   2  26   4        1.12        4.75      9.41 o
   3  26   4        4.03       -7.99     12.02 o
   4  26   4        3.45       -8.63     21.07 o
  -7  27   4       23.35       19.26     17.23 o
  -6  27   4      329.16      332.29     26.50 o
  -5  27   4       31.48       33.20      9.24 o
  -4  27   4      711.08      729.76     25.44 o
  -3  27   4       76.38       69.08      7.94 o
  -2  27   4       45.24       71.98     11.76 o
  -1  27   4        6.16        5.30      7.48 o
   0  27   4       53.99       53.54     11.61 o
   1  27   4       50.70       37.43     12.36 o
   2  27   4       96.34       99.83     12.28 o
   3  27   4       84.86       73.82     16.47 o
   4  27   4       59.67       36.97     21.56 o
  -7  28   4       23.50       19.77     15.78 o
  -6  28   4        0.04       -1.24     10.08 o
  -5  28   4      206.02      193.56     15.11 o
  -4  28   4      365.61      401.61     20.64 o
  -3  28   4       43.55       50.14      7.89 o
  -2  28   4     1103.92      951.33     39.29 o
  -1  28   4       10.52       13.38     13.31 o
   0  28   4      807.26      743.20     30.69 o
   1  28   4       27.39       47.05     12.53 o
   2  28   4      304.29      294.59     18.47 o
   3  28   4       42.60       44.63     14.15 o
   4  28   4        3.29      -18.76     12.50 o
  -7  29   4        8.85       20.12     18.33 o
  -6  29   4      163.79      199.19     23.48 o
  -5  29   4       45.74       43.86      9.69 o
  -4  29   4      480.11      525.91     33.58 o
  -3  29   4        2.72        0.95      6.71 o
  -2  29   4      219.84      228.73     17.98 o
  -1  29   4       76.70       82.04     20.01 o
   0  29   4       57.70       58.27     16.66 o
   1  29   4      300.61      338.18     23.90 o
   2  29   4      196.10      204.59     16.30 o
   3  29   4        0.43        6.36     12.29 o
   4  29   4       40.82       10.13     24.02 o
  -7  30   4       51.14       37.99     17.99 o
  -6  30   4        1.47        8.39     12.38 o
  -5  30   4       19.72        2.63      9.67 o
  -4  30   4        8.12       -3.43      9.73 o
  -3  30   4       31.47       22.59     12.00 o
  -2  30   4      188.64      191.70     16.89 o
  -1  30   4      124.64      127.24     15.06 o
   0  30   4       79.92       82.87     13.90 o
   1  30   4       48.45       63.36     15.84 o
   2  30   4       35.32       55.42     11.43 o
   3  30   4       31.09       31.25     14.55 o
   4  30   4        0.08       12.18     17.40 o
  -6  31   4       32.24       24.50     13.33 o
  -5  31   4       87.87      109.19     15.89 o
  -4  31   4       52.30       60.08     12.64 o
  -3  31   4      334.20      374.08     28.52 o
  -2  31   4      323.10      257.35     26.38 o
  -1  31   4        0.24       26.30     10.51 o
   0  31   4      102.05      111.80     15.66 o
   1  31   4      264.13      234.85     21.97 o
   2  31   4      313.23      343.28     23.42 o
   3  31   4        0.26        0.83     11.28 o
   4  31   4       55.25       48.10     19.64 o
  -6  32   4        0.62       18.90     12.58 o
  -5  32   4       27.98       26.41     12.15 o
  -4  32   4      232.25      238.18     20.46 o
  -3  32   4      721.32      613.77     41.63 o
  -2  32   4      323.27      278.07     20.98 o
  -1  32   4     1683.53     1619.10     47.43 o
   0  32   4      330.57      334.32     23.70 o
   1  32   4        0.64        2.05     11.48 o
   2  32   4       21.39       23.47     13.39 o
   3  32   4       32.88       12.14     15.42 o
   4  32   4        0.85       -9.86     20.06 o
  -6  33   4      177.86      190.42     21.78 o
  -5  33   4      142.14      156.98     18.09 o
  -4  33   4       72.06       71.32     13.54 o
  -3  33   4       93.39      104.44     17.48 o
  -2  33   4       61.26       60.16     15.40 o
  -1  33   4      188.22      206.65     18.52 o
   0  33   4      182.10      183.68     23.68 o
   1  33   4      245.14      280.30     23.82 o
   2  33   4       40.88       34.36     13.71 o
   3  33   4      233.91      291.18     32.27 o
   4  33   4        9.86        9.98     17.25 o
  -6  34   4        0.14        3.39     13.45 o
  -5  34   4       54.02       42.70     13.44 o
  -4  34   4      216.13      246.36     21.33 o
  -3  34   4      219.68      252.36     24.66 o
  -2  34   4      369.50      353.85     28.10 o
  -1  34   4      339.61      314.12     23.14 o
   0  34   4      241.10      246.54     22.46 o
   1  34   4      153.81      129.27     18.02 o
   2  34   4       67.96       58.57     17.71 o
   3  34   4        0.03       -0.19     19.16 o
  -6  35   4      120.30       97.33     17.52 o
  -5  35   4        5.30        4.85     13.80 o
  -4  35   4       53.30       76.78     14.70 o
  -3  35   4        0.11       32.11     14.15 o
  -2  35   4        0.00        1.28     12.14 o
  -1  35   4      130.55      142.93     20.39 o
   0  35   4      129.46      108.48     18.94 o
   1  35   4      347.14      339.63     52.24 o
   2  35   4       63.39       14.24     16.23 o
   3  35   4       47.74       47.11     19.52 o
  -6  36   4        0.70       -1.48     12.62 o
  -5  36   4        5.25        5.44     11.61 o
  -4  36   4       84.88       65.73     14.16 o
  -3  36   4        7.61        7.12     13.17 o
  -2  36   4       14.70       17.26     14.74 o
  -1  36   4       94.13       78.16     26.56 o
   0  36   4        4.67       15.62     14.12 o
   1  36   4      121.89      174.12     23.86 o
   2  36   4        0.16       -3.57     14.31 o
   3  36   4        7.52        7.57     17.95 o
  -6  37   4       33.97       35.41     16.29 o
  -5  37   4       68.50      105.34     17.44 o
  -4  37   4       62.45       51.29     17.46 o
  -3  37   4        2.54        7.30     12.71 o
  -2  37   4        0.97       -5.09     19.60 o
  -1  37   4      196.78      206.85     24.32 o
   0  37   4        9.51       -7.54     13.12 o
   1  37   4       33.75       33.31     17.56 o
   2  37   4        1.43      -18.52     12.35 o
   3  37   4        0.06        5.30     16.45 o
  -5  38   4       33.76       20.45     12.96 o
  -4  38   4        7.82       11.16     15.43 o
  -3  38   4       12.58       19.02     13.78 o
  -2  38   4        6.70       19.12     14.25 o
  -1  38   4       42.04       50.22     16.51 o
   0  38   4        6.66       -3.57     14.36 o
   1  38   4       54.65       39.84     16.01 o
   2  38   4        2.04        6.72     17.22 o
   3  38   4        7.31       -3.39     21.88 o
  -5  39   4       12.29       21.00     16.95 o
  -4  39   4        0.59        4.97     14.27 o
  -3  39   4       14.75       -3.85     12.94 o
  -2  39   4        3.65       22.96     14.14 o
  -1  39   4       31.28       14.46     13.38 o
   0  39   4        0.45        6.12     14.07 o
   1  39   4       19.09       15.08     31.56 o
   2  39   4        1.15      -16.40     14.23 o
   3  39   4        4.21       -4.85     16.59 o
  -5  40   4       49.68       52.20     24.71 o
  -4  40   4        0.08       19.12     15.43 o
  -3  40   4       26.36       13.97     14.60 o
  -2  40   4        7.02        5.69     12.89 o
  -1  40   4        5.99       -4.73     12.71 o
   0  40   4        0.16      -10.08     17.76 o
   1  40   4        2.55      -11.37     14.51 o
   2  40   4        3.50        4.95     18.57 o
  -5  41   4        9.11        8.66     15.66 o
  -4  41   4        0.11       16.81     15.76 o
  -3  41   4        2.62       12.18     14.23 o
  -2  41   4        1.86       -7.61     12.32 o
  -1  41   4       85.85       90.18     19.61 o
   0  41   4        1.09      -20.59     14.45 o
   1  41   4       29.80       24.80     16.96 o
   2  41   4        1.34      -14.33     15.70 o
  -4  42   4       17.35        9.69     16.95 o
  -3  42   4        2.41        3.30     16.51 o
  -2  42   4        9.15      -18.59     12.39 o
  -1  42   4       92.41       95.56     41.89 o
   0  42   4       57.72       56.02     17.48 o
   1  42   4       31.58       34.15     17.95 o
   2  42   4       13.04       12.29     16.77 o
  -4  43   4       20.30       19.14     15.65 o
  -3  43   4        1.15       -0.22     13.73 o
  -2  43   4       17.32       -2.59     16.59 o
  -1  43   4        0.68       -7.04     28.20 o
   0  43   4       17.35       24.81     20.42 o
   1  43   4        0.13       15.11     16.26 o
   2  43   4       16.18       29.82     19.15 o
  -4  44   4        6.22      -11.15     15.55 o
  -3  44   4        7.91      -13.99     13.57 o
  -2  44   4        9.44        7.71     14.08 o
  -1  44   4       10.34       -9.64     13.17 o
   0  44   4        5.79      -12.58     14.54 o
   1  44   4       16.61       23.07     17.96 o
  -4  45   4        0.59      -17.80     14.59 o
  -3  45   4        2.14       10.87     15.35 o
  -2  45   4        0.04        2.94     14.93 o
  -1  45   4        1.84       -0.15     15.34 o
   0  45   4        4.82       36.93     18.22 o
   1  45   4        4.73        1.92     16.52 o
  -3  46   4        3.88       -6.39     14.95 o
  -2  46   4       21.34        9.18     15.76 o
  -1  46   4        2.82       -3.74     15.98 o
   0  46   4       10.77       16.51     16.97 o
   1  46   4       42.66       78.80     21.65 o
  -3  47   4      105.76      113.99     22.61 o
  -2  47   4       29.61       43.27     18.87 o
  -1  47   4        2.61       -9.82     15.76 o
   0  47   4        1.35        1.76     16.86 o
  -2  48   4       19.61       55.24     20.66 o
  -1  48   4       83.32       68.82     21.95 o
  -7   0   5        4.13        0.94     11.91 o
  -5   0   5        0.44        3.30      7.06 o
  -3   0   5      775.46      722.26     28.09 o
  -1   0   5      231.56      224.31      9.72 o
   1   0   5       93.95       80.75     11.41 o
   3   0   5      314.31      378.59     37.10 o
   5   0   5      237.36      243.82     36.97 o
  -8   1   5        7.27       20.98     10.95 o
  -7   1   5        8.99        3.78      7.81 o
  -6   1   5       10.05        5.33      6.77 o
  -5   1   5        2.97        9.38      5.22 o
  -4   1   5      214.61      223.35     10.47 o
  -3   1   5        0.48        7.00      5.46 o
  -2   1   5       47.45       42.94      8.65 o
  -1   1   5      410.26      391.33     13.04 o
   0   1   5        0.07       -4.89      4.31 o
   1   1   5      361.12      374.08     14.37 o
   2   1   5       71.25       68.73     12.17 o
   3   1   5      316.44      361.45     26.24 o
   4   1   5        0.76       -3.98     13.03 o
   5   1   5        3.96       26.99     16.25 o
  -8   2   5        1.18        9.38     10.68 o
  -7   2   5       29.41       21.09      8.46 o
  -6   2   5        0.01       -1.54      7.28 o
  -5   2   5       41.93       44.06      6.28 o
  -4   2   5        0.11        4.99      3.46 o
  -3   2   5       13.71       13.12      5.05 o
  -2   2   5        0.38        7.11      4.56 o
  -1   2   5       19.89       20.80      4.28 o
   0   2   5       12.08       11.38      4.71 o
   1   2   5      148.89      157.75      9.98 o
   2   2   5       32.02       33.15     11.01 o
   3   2   5      149.09      151.12     22.05 o
   4   2   5       10.99       37.67     22.29 o
   5   2   5       32.42       10.11     16.69 o
  -8   3   5        1.21      -10.96     17.56 o
  -7   3   5        4.77       -2.29      7.58 o
  -6   3   5       12.16       10.73      6.98 o
  -5   3   5        0.18        1.58      4.88 o
  -4   3   5        0.20       -2.68      3.23 o
  -3   3   5       41.26       55.75      4.94 o
  -2   3   5      195.45      176.86     10.42 o
  -1   3   5      393.07      407.83     10.90 o
   0   3   5        7.77        8.01      4.64 o
   1   3   5        2.40        0.23      6.09 o
   2   3   5       25.10       25.64      9.12 o
   3   3   5       68.69       58.51     14.46 o
   4   3   5       97.71       89.37     18.20 o
   5   3   5       12.38       24.15     17.32 o
  -8   4   5        2.49        6.90     12.48 o
  -7   4   5       27.63       32.91     10.42 o
  -6   4   5        2.00        6.96      7.68 o
  -5   4   5      215.73      219.74     11.47 o
  -4   4   5      359.79      371.13     11.21 o
  -3   4   5      343.44      357.85     10.53 o
  -2   4   5      356.22      307.13     12.80 o
  -1   4   5      308.12      300.48     12.64 o
   0   4   5        2.41        2.80      4.42 o
   1   4   5       30.71       27.94      7.66 o
   2   4   5      277.82      283.75     17.37 o
   3   4   5       18.60       18.31     12.03 o
   4   4   5       70.35       65.69     16.74 o
   5   4   5       29.32       28.92     18.24 o
  -8   5   5       11.79       12.62     12.89 o
  -7   5   5        0.57        5.90      8.05 o
  -6   5   5       84.49       72.08      9.37 o
  -5   5   5        2.63        9.22      5.23 o
  -4   5   5        0.47       10.30      4.37 o
  -3   5   5      111.35      120.44      6.99 o
  -2   5   5        0.80        1.82      4.12 o
  -1   5   5      232.40      238.21     11.61 o
   0   5   5       45.42       36.41      5.49 o
   1   5   5     1389.20     1316.01     30.33 o
   2   5   5        1.56       10.90      8.54 o
   3   5   5      308.15      302.76     24.11 o
   4   5   5       61.32       20.97     16.66 o
   5   5   5        2.56        7.92     16.52 o
  -8   6   5       11.42       17.33     13.32 o
  -7   6   5       19.22       16.55      8.69 o
  -6   6   5       14.34        9.93      7.30 o
  -5   6   5       48.69       37.95      6.45 o
  -4   6   5        7.32       13.41      4.59 o
  -3   6   5       40.63       47.23      5.42 o
  -2   6   5       45.63       49.15      6.38 o
  -1   6   5      264.58      275.18     15.13 o
   0   6   5        0.48        4.86      4.50 o
   1   6   5      243.47      235.62     18.17 o
   2   6   5      299.75      301.15     18.01 o
   3   6   5      384.86      412.19     35.85 o
   4   6   5        9.39       22.34     14.39 o
   5   6   5      138.01      135.27     24.28 o
  -8   7   5        1.71       12.20     13.46 o
  -7   7   5        1.31       -9.07      8.37 o
  -6   7   5        2.33       -3.35      6.79 o
  -5   7   5        9.69        8.48      5.43 o
  -4   7   5       35.32       45.05      5.41 o
  -3   7   5       91.58       95.73      8.11 o
  -2   7   5       12.12        5.08      4.10 o
  -1   7   5      976.07      923.35     27.58 o
   0   7   5       14.08       13.24      4.97 o
   1   7   5      190.03      178.90     11.22 o
   2   7   5      196.05      195.30     14.96 o
   3   7   5        5.01       45.93     13.56 o
   4   7   5       19.28       28.08     14.63 o
   5   7   5        0.74       16.66     16.89 o
  -8   8   5        2.37       28.25     14.04 o
  -7   8   5        0.66        6.45      9.20 o
  -6   8   5        5.00       12.80      8.98 o
  -5   8   5       81.57       85.91      7.95 o
  -4   8   5      259.41      286.06     10.81 o
  -3   8   5       42.40       41.07      5.93 o
  -2   8   5       98.38       82.68      7.30 o
  -1   8   5      687.39      690.27     21.84 o
   0   8   5      129.96      150.75     12.59 o
   1   8   5      209.04      214.31     12.17 o
   2   8   5      402.37      405.68     21.27 o
   3   8   5       58.73       70.58     14.98 o
   4   8   5       43.10       58.60     16.23 o
   5   8   5       68.31       64.66     20.51 o
  -8   9   5       29.89       34.12     15.96 o
  -7   9   5       29.21       24.42      9.59 o
  -6   9   5       45.01       34.07      8.51 o
  -5   9   5       16.80       26.03      6.56 o
  -4   9   5      308.74      283.08     11.10 o
  -3   9   5      133.82      144.72      8.82 o
  -2   9   5      974.72      958.52     22.20 o
  -1   9   5        6.82       15.30      5.85 o
   0   9   5      768.39      803.26     17.17 o
   1   9   5        0.12        6.24      6.28 o
   2   9   5        0.63        8.98      8.59 o
   3   9   5       13.85        8.44     14.69 o
   4   9   5      339.02      317.40     30.62 o
   5   9   5       70.14       74.13     21.51 o
  -8  10   5       38.53       51.47     15.91 o
  -7  10   5        1.80        8.83      8.80 o
  -6  10   5       12.77       13.90      7.41 o
  -5  10   5      108.77      120.21     10.54 o
  -4  10   5      209.77      209.03     11.01 o
  -3  10   5      231.19      225.51     12.19 o
  -2  10   5        3.64       23.11      5.85 o
  -1  10   5       12.20        8.19      4.85 o
   0  10   5      246.75      252.87     10.36 o
   1  10   5      144.14      145.12     11.06 o
   2  10   5      391.63      407.41     20.80 o
   3  10   5      448.05      443.00     43.61 o
   4  10   5        9.04       34.77     14.58 o
   5  10   5       20.25       13.36     20.32 o
  -8  11   5        9.66       12.21     17.01 o
  -7  11   5        1.73        2.60      8.68 o
  -6  11   5       30.02       31.93      8.72 o
  -5  11   5        1.47       12.21      7.41 o
  -4  11   5        0.61        5.31      4.70 o
  -3  11   5       42.27       34.90      6.42 o
  -2  11   5      243.33      263.99     13.42 o
  -1  11   5      366.02      402.38     13.77 o
   0  11   5       46.19       38.98      5.41 o
   1  11   5      112.97      134.19     10.91 o
   2  11   5       34.11       43.01     13.01 o
   3  11   5        1.57        1.33     12.85 o
   4  11   5       21.89       20.27     16.31 o
   5  11   5        0.55       23.42     19.16 o
  -8  12   5        2.66       21.44     14.03 o
  -7  12   5        9.84       28.05      9.91 o
  -6  12   5        7.83        8.11      7.47 o
  -5  12   5      131.25      107.77      9.65 o
  -4  12   5      197.74      170.96      9.19 o
  -3  12   5       28.85       38.20      6.33 o
  -2  12   5       47.99       53.53      7.49 o
  -1  12   5      102.25       98.63      7.59 o
   0  12   5       14.79       15.66      4.91 o
   1  12   5       56.85       39.78      8.63 o
   2  12   5      412.42      426.24     26.01 o
   3  12   5        5.03       -8.92     10.54 o
   4  12   5       15.71       -3.72     14.55 o
   5  12   5        7.96       24.29     20.11 o
  -8  13   5        2.93        2.10     15.30 o
  -7  13   5       14.54       13.58     10.91 o
  -6  13   5        1.90       14.49      7.64 o
  -5  13   5       15.66       23.08      7.00 o
  -4  13   5        3.32        0.20      4.37 o
  -3  13   5       31.74       20.28      6.54 o
  -2  13   5       57.53       68.68      8.38 o
  -1  13   5        4.64       10.00      5.00 o
   0  13   5       67.83       58.43      6.11 o
   1  13   5       14.73       -3.62      6.71 o
   2  13   5      160.39      198.84     15.13 o
   3  13   5      124.70      120.60     18.05 o
   4  13   5      230.88      245.73     41.65 o
   5  13   5        4.89       12.08     18.11 o
  -8  14   5        0.52       -0.27     13.73 o
  -7  14   5        0.05        6.40     10.33 o
  -6  14   5        5.24        9.59      8.81 o
  -5  14   5       47.70       45.07      8.60 o
  -4  14   5        5.35        6.98      4.64 o
  -3  14   5        9.53       11.17      6.85 o
  -2  14   5      406.53      402.71     20.21 o
  -1  14   5       69.86       76.38      5.58 o
   0  14   5      300.05      298.04     11.60 o
   1  14   5        7.16        2.58      7.22 o
   2  14   5        2.17        4.38      8.19 o
   3  14   5      113.06       91.26     15.71 o
   4  14   5        1.40       -2.26     14.19 o
  -8  15   5        7.09       13.56     14.52 o
  -7  15   5        1.72        0.45      9.53 o
  -6  15   5       56.93       55.95      9.52 o
  -5  15   5       38.23       28.87      7.08 o
  -4  15   5       80.41       80.05      6.95 o
  -3  15   5      104.52      109.10      9.18 o
  -2  15   5       26.19       26.32      7.38 o
  -1  15   5       17.80       10.97      4.12 o
   0  15   5       85.40       74.95      6.66 o
   1  15   5        9.85       -0.19     11.01 o
   2  15   5        7.85       11.51     11.92 o
   3  15   5       14.04        9.39     12.52 o
   4  15   5       22.23       40.17     26.00 o
  -8  16   5        0.08       -0.72     12.94 o
  -7  16   5      127.26      130.17     16.24 o
  -6  16   5       31.21       29.35      9.32 o
  -5  16   5       56.10       56.84      8.57 o
  -4  16   5      219.44      208.18     12.28 o
  -3  16   5       34.15       30.19      5.73 o
  -2  16   5        0.28        7.60      6.93 o
  -1  16   5       81.80       90.23      9.12 o
   0  16   5       35.15       29.23      6.01 o
   1  16   5       67.51       72.97     10.30 o
   2  16   5      262.67      277.29     22.24 o
   3  16   5        0.10        3.07     12.03 o
   4  16   5        0.82        9.21     14.98 o
  -8  17   5        0.68        5.62     12.26 o
  -7  17   5        2.85        7.67      9.48 o
  -6  17   5        0.10        1.31      7.92 o
  -5  17   5       99.28       98.22      9.98 o
  -4  17   5        8.06        3.20      5.15 o
  -3  17   5       36.49       33.99      5.70 o
  -2  17   5       15.80       20.30      6.21 o
  -1  17   5       40.95       50.63      5.46 o
   0  17   5        2.91        7.65      4.99 o
   1  17   5        6.46        7.87      8.14 o
   2  17   5      133.93      129.31     14.80 o
   3  17   5       64.65       71.58     21.13 o
   4  17   5       23.23       14.02     15.89 o
  -7  18   5       57.16       36.13     11.24 o
  -6  18   5       11.89       -5.20      7.91 o
  -5  18   5        1.70       -6.27      8.76 o
  -4  18   5        0.14       -2.38      7.51 o
  -3  18   5       32.58       40.22      5.18 o
  -2  18   5        6.52       15.72      6.60 o
  -1  18   5       68.25       69.11      6.06 o
   0  18   5      101.31       98.60      7.50 o
   1  18   5       38.32       43.39      9.12 o
   2  18   5       75.51       88.71     13.54 o
   3  18   5       14.09       20.60     15.82 o
   4  18   5        7.26      -25.74     17.16 o
  -7  19   5        0.18       -1.25      9.32 o
  -6  19   5        2.40        3.56      8.19 o
  -5  19   5        5.35        0.48      6.94 o
  -4  19   5       63.62       65.69     10.84 o
  -3  19   5       30.10       30.11      5.05 o
  -2  19   5       27.38       32.48      5.39 o
  -1  19   5       17.83       12.16      4.70 o
   0  19   5        6.30       18.62      5.42 o
   1  19   5       16.29       12.54      8.11 o
   2  19   5        2.13       11.21      9.05 o
   3  19   5       25.02       34.76     16.44 o
   4  19   5        3.73      -11.73     15.40 o
  -7  20   5       20.23       -6.68      9.15 o
  -6  20   5        3.29       -1.07      8.34 o
  -5  20   5        0.40       -5.56      6.31 o
  -4  20   5        0.16       -1.62      5.91 o
  -3  20   5      104.99       95.93      7.82 o
  -2  20   5      337.63      334.06     14.01 o
  -1  20   5       36.77       34.24      9.25 o
   0  20   5       11.19       -2.48      5.40 o
   1  20   5       34.82       44.21     14.94 o
   2  20   5        1.97       -0.47      9.72 o
   3  20   5       14.58       16.47     15.55 o
   4  20   5        0.61        3.13     16.14 o
  -7  21   5        0.08      -11.09     10.32 o
  -6  21   5        3.24        1.47      8.56 o
  -5  21   5       64.40       58.84      9.21 o
  -4  21   5        0.00        1.98      5.98 o
  -3  21   5        9.33        4.94      6.05 o
  -2  21   5       13.96       33.43      6.07 o
  -1  21   5        0.54        4.32      4.96 o
   0  21   5        3.87       16.38      5.80 o
   1  21   5      102.48       89.68     11.63 o
   2  21   5        3.91        4.64      9.58 o
   3  21   5       45.03       45.10     16.71 o
   4  21   5      118.56       90.08     22.30 o
  -7  22   5       21.26       14.97     11.66 o
  -6  22   5       27.94       38.38     10.46 o
  -5  22   5        0.00       -5.64      6.96 o
  -4  22   5       34.11       37.89      7.55 o
  -3  22   5       37.62       36.80      7.12 o
  -2  22   5      147.88      149.92     11.09 o
  -1  22   5       23.97       29.81      8.30 o
   0  22   5       30.37       17.64      8.07 o
   1  22   5        6.65       11.83      9.98 o
   2  22   5      244.51      259.89     33.16 o
   3  22   5        0.96        1.37     13.07 o
   4  22   5        2.09      -11.51     15.53 o
  -7  23   5       12.92       29.62     16.85 o
  -6  23   5       86.20       93.08     14.29 o
  -5  23   5       10.15       20.44      7.90 o
  -4  23   5        0.06        1.45      6.27 o
  -3  23   5       17.91       24.85      7.05 o
  -2  23   5       93.81       96.31     11.82 o
  -1  23   5       17.01       22.70      9.73 o
   0  23   5       65.23       70.22     12.30 o
   1  23   5        0.00       -3.85      9.25 o
   2  23   5        1.97       -4.29      9.98 o
   3  23   5        5.44       19.49     15.10 o
   4  23   5        2.36       -9.72     15.87 o
  -7  24   5       45.47       35.80     15.98 o
  -6  24   5       46.55       55.58     11.17 o
  -5  24   5      148.04      171.18     12.99 o
  -4  24   5      180.79      185.34     12.28 o
  -3  24   5       29.82       11.59      8.59 o
  -2  24   5       95.86       88.11     12.33 o
  -1  24   5      129.85      143.50     14.37 o
   0  24   5      140.54      136.37     18.29 o
   1  24   5       41.10       25.05     10.96 o
   2  24   5        1.03       -7.35     10.12 o
   3  24   5       15.75       22.87     16.97 o
   4  24   5       17.59       26.13     17.73 o
  -7  25   5        0.90       14.11     15.26 o
  -6  25   5       61.34       59.25     16.39 o
  -5  25   5       72.26       85.54     10.36 o
  -4  25   5       24.33       38.67      7.93 o
  -3  25   5        0.12        4.69      8.12 o
  -2  25   5       13.28       23.15      9.65 o
  -1  25   5        0.72      -11.68      7.79 o
   0  25   5      483.62      550.62     28.19 o
   1  25   5      108.25      120.04     15.52 o
   2  25   5       60.77       55.88     13.31 o
   3  25   5        8.75       23.83     21.72 o
   4  25   5        8.83       11.31     22.00 o
  -7  26   5       37.57       27.83     15.92 o
  -6  26   5        0.16       -6.04     12.31 o
  -5  26   5       17.00       25.32      9.93 o
  -4  26   5      497.16      465.43     24.93 o
  -3  26   5       60.19       56.79     11.73 o
  -2  26   5      172.70      157.85     17.07 o
  -1  26   5       33.57       19.36     11.48 o
   0  26   5      107.35       84.60     13.39 o
   1  26   5      137.46      121.56     16.09 o
   2  26   5       10.60        7.17     10.81 o
   3  26   5        9.55       35.57     16.27 o
   4  26   5        4.76      -22.87     15.24 o
  -7  27   5        1.63       16.35     14.36 o
  -6  27   5        9.97        2.08     12.17 o
  -5  27   5       98.26       92.55     12.96 o
  -4  27   5       11.03       28.83      9.92 o
  -3  27   5      298.99      331.81     21.41 o
  -2  27   5       88.88       94.51     12.94 o
  -1  27   5        5.26        9.99      9.20 o
   0  27   5       12.17       34.05     11.10 o
   1  27   5       98.84       99.64     15.28 o
   2  27   5       67.02       68.10     14.78 o
   3  27   5      164.42      163.44     23.65 o
  -7  28   5        1.59        1.19     14.74 o
  -6  28   5        0.78        2.97     12.56 o
  -5  28   5       16.31       17.50     12.34 o
  -4  28   5       96.48      107.23     13.89 o
  -3  28   5      566.76      543.67     27.50 o
  -2  28   5       23.54       29.47     10.74 o
  -1  28   5      256.35      191.48     17.53 o
   0  28   5        7.29        9.15     10.53 o
   1  28   5       65.03       48.05     19.59 o
   2  28   5       12.34       36.56     13.34 o
   3  28   5        2.79       -5.61     23.73 o
  -6  29   5        5.15       -2.96     15.84 o
  -5  29   5       62.87       73.17     12.72 o
  -4  29   5       16.88       36.47      9.89 o
  -3  29   5       46.00       44.79     12.36 o
  -2  29   5      260.08      274.74     24.34 o
  -1  29   5      171.90      190.08     18.78 o
   0  29   5       17.34       16.10     11.68 o
   1  29   5       75.76       55.64     26.32 o
   2  29   5        3.53        0.12     11.30 o
   3  29   5       29.33       31.47     17.56 o
  -6  30   5        8.80       11.42     14.69 o
  -5  30   5        1.26       17.06     10.25 o
  -4  30   5       13.18       -1.71     10.75 o
  -3  30   5       21.57       20.97     10.86 o
  -2  30   5       70.87       67.46     13.35 o
  -1  30   5       11.63        7.25      9.99 o
   0  30   5       46.41       41.88     12.52 o
   1  30   5       80.43       84.93     15.05 o
   2  30   5        1.93       -7.49     10.93 o
   3  30   5        0.48        6.13     14.00 o
  -6  31   5       86.80       68.69     17.81 o
  -5  31   5       68.09       61.24     13.82 o
  -4  31   5        3.44       -4.25     10.05 o
  -3  31   5      188.48      162.12     17.39 o
  -2  31   5      169.10      200.39     18.05 o
  -1  31   5       87.25       99.88     33.73 o
   0  31   5       38.23       38.82     12.83 o
   1  31   5      152.33      181.50     23.57 o
   2  31   5       11.99        0.56     12.13 o
   3  31   5        0.21       -2.90     14.77 o
  -6  32   5       22.21       29.82     16.29 o
  -5  32   5        0.63       10.67     11.32 o
  -4  32   5        4.97        7.34     10.34 o
  -3  32   5      121.32      108.07     15.66 o
  -2  32   5        0.15       16.28     10.49 o
  -1  32   5        0.03        6.86      9.68 o
   0  32   5       60.69       82.47     15.28 o
   1  32   5       17.90       -2.61     11.15 o
   2  32   5       37.26       50.96     14.88 o
   3  32   5       13.69        0.86     16.84 o
  -6  33   5        4.24       -2.48     14.45 o
  -5  33   5       39.47       26.66     20.82 o
  -4  33   5       86.24       82.63     15.29 o
  -3  33   5        0.76       15.29     10.99 o
  -2  33   5       55.31       41.04     12.32 o
  -1  33   5        0.75       -6.06      9.83 o
   0  33   5      149.58      157.30     18.03 o
   1  33   5        0.01      -12.16     11.29 o
   2  33   5        0.71       -0.28     11.68 o
   3  33   5        5.37        0.51     22.39 o
  -6  34   5        1.09       27.94     18.05 o
  -5  34   5       39.53       32.89     16.14 o
  -4  34   5        7.89      -10.07     10.18 o
  -3  34   5      126.40      138.38     23.03 o
  -2  34   5       96.42       91.87     16.94 o
  -1  34   5       80.80       71.25     17.53 o
   0  34   5       12.73        7.45     12.24 o
   1  34   5       73.61       71.57     15.60 o
   2  34   5       23.67       15.93     13.56 o
  -5  35   5        0.17        6.58     16.85 o
  -4  35   5       86.08       95.97     17.80 o
  -3  35   5        8.32        1.07     12.94 o
  -2  35   5       12.28        7.56     12.28 o
  -1  35   5       14.58        4.14     12.92 o
   0  35   5        0.47        7.68     12.23 o
   1  35   5        0.56      -16.54     11.02 o
   2  35   5       17.53       30.31     23.61 o
  -5  36   5        6.12       29.72     15.07 o
  -4  36   5        1.94       15.67     14.05 o
  -3  36   5        5.18       12.30     16.77 o
  -2  36   5        3.77       22.10     13.03 o
  -1  36   5       69.37       64.58     17.63 o
   0  36   5        4.35      -11.90     10.73 o
   1  36   5       10.49        9.70     14.62 o
   2  36   5       35.05       20.40     13.89 o
  -5  37   5       35.53       35.11     20.00 o
  -4  37   5        0.40        9.92     12.23 o
  -3  37   5       40.17       34.27     17.01 o
  -2  37   5        0.77       -5.72     13.86 o
  -1  37   5        2.00       11.95     13.39 o
   0  37   5        7.17       -6.21     11.94 o
   1  37   5       18.79        7.23     12.71 o
   2  37   5        0.53       -7.22     15.61 o
  -5  38   5        3.00       10.79     14.81 o
  -4  38   5        1.94       -9.78     11.69 o
  -3  38   5       81.03       57.95     16.63 o
  -2  38   5      149.91      124.36     19.75 o
  -1  38   5       14.71        6.35     21.23 o
   0  38   5        0.34       13.89     15.29 o
   1  38   5        5.52       -2.99     13.67 o
   2  38   5        7.06       20.85     17.75 o
  -5  39   5       32.76       17.17     15.39 o
  -4  39   5       13.41       14.85     14.29 o
  -3  39   5        3.08       -1.72     14.47 o
  -2  39   5        0.49       26.47     14.25 o
  -1  39   5       31.46       32.06     16.48 o
   0  39   5       55.42       55.94     18.10 o
   1  39   5        1.34        0.44     13.51 o
  -4  40   5       13.69        1.43     17.80 o
  -3  40   5       28.52       24.99     15.59 o
  -2  40   5       23.60       33.51     15.47 o
  -1  40   5        7.14       19.51     13.82 o
   0  40   5        0.00        0.05     14.89 o
   1  40   5        3.17       -1.08     13.27 o
  -4  41   5        3.31       13.89     17.59 o
  -3  41   5        3.69       34.53     16.45 o
  -2  41   5       21.07       27.83     15.18 o
  -1  41   5        1.95        7.98     14.67 o
   0  41   5       20.55       31.13     16.61 o
   1  41   5        6.98        4.69     17.84 o
  -4  42   5        0.53       15.34     18.75 o
  -3  42   5        4.86       -0.99     15.54 o
  -2  42   5       28.28       30.32     16.64 o
  -1  42   5        5.55       10.31     15.97 o
   0  42   5       27.15       49.73     21.06 o
  -3  43   5       36.78       53.58     18.59 o
  -2  43   5        0.15       15.70     14.91 o
  -1  43   5       22.45       34.21     17.16 o
   0  43   5        6.05       -6.92     15.30 o
  -3  44   5       19.05       54.45     19.30 o
  -2  44   5       13.47        5.11     15.43 o
  -1  44   5        7.64        4.88     16.44 o
   0  44   5       35.68       19.40     17.74 o
  -2  45   5        0.71        9.05     16.20 o
  -1  45   5        0.74       11.30     15.64 o
  -8   0   6       22.58       45.06     26.03 o
  -6   0   6      111.95       92.15     12.34 o
  -4   0   6      330.85      287.61     27.18 o
  -2   0   6      474.21      515.43     53.75 o
   0   0   6        0.69       17.55     13.73 o
   2   0   6       77.20       56.58     27.72 o
   4   0   6      178.90       95.62     39.60 o
  -8   1   6       15.52       17.08     14.78 o
  -7   1   6       12.52       32.27      9.29 o
  -6   1   6       85.21      100.20     10.33 o
  -5   1   6      191.52      181.98     13.36 o
  -4   1   6        1.48       12.98      8.84 o
  -3   1   6       56.93       35.86     15.56 o
  -2   1   6       78.48       53.19     16.97 o
  -1   1   6       24.06       32.90      5.87 o
   0   1   6     1011.83      979.58     27.02 o
   1   1   6      112.89      103.79     14.12 o
   2   1   6       62.04       97.02     21.27 o
   3   1   6      163.00      208.74     77.51 o
   4   1   6        6.61       19.28     22.95 o
  -8   2   6        6.68        3.44     11.87 o
  -7   2   6        0.00        6.46      8.73 o
  -6   2   6       72.77       77.43      8.99 o
  -5   2   6      252.80      311.02     26.58 o
  -4   2   6      149.01      130.53     13.77 o
  -3   2   6      668.35      706.99     41.73 o
  -2   2   6      453.70      476.82     35.79 o
  -1   2   6      369.50      359.40     14.15 o
   0   2   6      112.08      133.57     12.51 o
   1   2   6        9.27       39.11     12.81 o
   2   2   6      334.03      416.85     57.71 o
   3   2   6       60.00       65.42     21.91 o
   4   2   6       43.89       53.46     25.40 o
  -8   3   6       10.03       11.89     12.22 o
  -7   3   6      151.06      180.38     14.40 o
  -6   3   6       11.65       15.78      6.82 o
  -5   3   6       50.94       68.56      9.94 o
  -4   3   6      318.43      335.92     20.56 o
  -3   3   6       52.01       55.80     37.91 o
  -2   3   6     1206.66     1123.04     51.20 o
  -1   3   6      900.50      898.70     23.41 o
   0   3   6      955.32      927.91     29.54 o
   1   3   6     1125.03     1143.63     41.01 o
   2   3   6        0.03        0.08     33.10 o
   3   3   6       14.21       12.25     18.39 o
   4   3   6        5.58       -3.91     20.93 o
  -8   4   6        3.49       -0.18     14.21 o
  -7   4   6       60.22       70.54     11.43 o
  -6   4   6      188.46      230.12     14.30 o
  -5   4   6      566.19      584.11     22.89 o
  -4   4   6      450.64      435.10     23.40 o
  -3   4   6      737.51      666.06     56.58 o
  -2   4   6       54.51       94.37     13.31 o
  -1   4   6      451.40      443.57     23.71 o
   0   4   6      668.14      735.52     25.57 o
   1   4   6      263.13      346.72     24.47 o
   2   4   6      425.26      431.63     37.35 o
   3   4   6      233.32      326.62     37.33 o
   4   4   6      100.07      102.53     29.60 o
  -8   5   6       10.91       25.98     12.75 o
  -7   5   6        2.82        7.99      9.78 o
  -6   5   6       18.30       33.06      8.09 o
  -5   5   6       22.94       21.40      8.10 o
  -4   5   6      170.33      191.57     10.84 o
  -3   5   6      310.49      295.62     30.84 o
  -2   5   6      771.91      717.92     24.55 o
  -1   5   6      804.29      817.01     29.42 o
   0   5   6     1140.07     1132.89     43.19 o
   1   5   6      954.70      877.07     30.43 o
   2   5   6        7.11       16.56     12.97 o
   3   5   6       26.94       43.35     25.74 o
   4   5   6        9.49       37.29     31.40 o
  -8   6   6        4.06       -1.86     11.68 o
  -7   6   6        1.62        2.41      9.42 o
  -6   6   6       66.11       79.50      9.92 o
  -5   6   6      226.03      236.17     16.83 o
  -4   6   6      136.08      149.47     14.98 o
  -3   6   6      269.71      249.29     27.17 o
  -2   6   6       19.13       34.07      8.14 o
  -1   6   6      168.15      179.28     12.44 o
   0   6   6       24.34       22.00     12.09 o
   1   6   6        6.35        3.34      9.78 o
   2   6   6       13.57       10.01     12.80 o
   3   6   6       93.40      112.98     26.00 o
   4   6   6        0.79        4.22     21.10 o
  -8   7   6        1.76        0.70     11.99 o
  -7   7   6        0.31      -11.74      7.83 o
  -6   7   6       53.61       60.78      9.66 o
  -5   7   6       18.00       35.33      8.79 o
  -4   7   6      111.71      107.67     12.63 o
  -3   7   6       83.50       90.62      8.86 o
  -2   7   6       68.33      101.17     10.40 o
  -1   7   6       38.11       36.80      7.02 o
   0   7   6      337.89      348.23     18.83 o
   1   7   6       33.20       43.79     11.36 o
   2   7   6       94.51      101.34     17.21 o
   3   7   6        9.64       13.10     30.27 o
   4   7   6        1.56      -25.21     18.35 o
  -8   8   6        9.50       34.95     15.20 o
  -7   8   6       55.20       61.03     14.84 o
  -6   8   6       58.12       55.80      9.41 o
  -5   8   6      263.32      228.67     15.78 o
  -4   8   6       21.48       18.33      7.65 o
  -3   8   6      435.04      426.67     16.62 o
  -2   8   6       38.34       41.83      7.05 o
  -1   8   6        9.62       16.87     10.14 o
   0   8   6       27.63       29.72      9.23 o
   1   8   6       58.88       49.47     11.42 o
   2   8   6       94.88      106.92     17.27 o
   3   8   6        1.77       -0.75     17.26 o
   4   8   6       54.46       36.29     23.28 o
  -8   9   6       29.26       23.88     13.28 o
  -7   9   6       59.37       66.63     16.74 o
  -6   9   6       61.34       37.82      8.77 o
  -5   9   6        6.22       25.91      8.65 o
  -4   9   6        1.77       -1.75      7.07 o
  -3   9   6      720.92      672.60     21.61 o
  -2   9   6      335.89      334.63     16.24 o
  -1   9   6      560.09      520.25     22.31 o
   0   9   6      136.81      140.48     11.60 o
   1   9   6        8.18       -2.46     10.18 o
   2   9   6        6.80      -15.69     10.46 o
   3   9   6      190.12      180.32     36.21 o
   4   9   6        0.13      -20.47     17.80 o
  -8  10   6        1.43       14.27     12.78 o
  -7  10   6       40.85       58.90     17.33 o
  -6  10   6       24.76       24.19      8.46 o
  -5  10   6       16.66       32.07      9.04 o
  -4  10   6      307.76      250.93     15.59 o
  -3  10   6      327.97      314.40     18.80 o
  -2  10   6     1136.73      960.81     23.41 o
  -1  10   6        0.02       11.05      7.54 o
   0  10   6        0.70      -11.82      8.76 o
   1  10   6        9.98       23.80     16.33 o
   2  10   6       24.09       19.24     12.46 o
   3  10   6       14.91       22.13     18.52 o
   4  10   6        0.87       -6.22     18.00 o
  -7  11   6        0.40      -12.53     10.70 o
  -6  11   6       62.58       64.25      9.69 o
  -5  11   6        0.90       -8.23      9.71 o
  -4  11   6       26.28       18.12      9.79 o
  -3  11   6      467.07      503.55     32.54 o
  -2  11   6      335.37      376.15     19.33 o
  -1  11   6       18.15        7.78      9.31 o
   0  11   6       37.26       35.74      8.25 o
   1  11   6        6.10       14.71      9.72 o
   2  11   6        8.03       25.71     12.28 o
   3  11   6        0.59       11.51     17.59 o
   4  11   6        0.02       34.88     22.83 o
  -7  12   6        1.20        3.19     10.12 o
  -6  12   6       34.64       43.51      9.24 o
  -5  12   6        4.44        9.18      8.06 o
  -4  12   6       49.30       50.51      9.17 o
  -3  12   6      235.78      285.12     26.10 o
  -2  12   6      202.99      183.59     14.38 o
  -1  12   6      108.19      102.22     11.52 o
   0  12   6       14.83       13.09      7.35 o
   1  12   6        0.03        3.35      8.82 o
   2  12   6       64.79       91.04     15.24 o
   3  12   6        0.50       -7.24     17.37 o
   4  12   6       19.17       21.62     23.48 o
  -7  13   6       14.23        3.96      9.90 o
  -6  13   6        0.07        8.67      8.19 o
  -5  13   6        1.92      -10.54      7.03 o
  -4  13   6       10.41       13.12      9.03 o
  -3  13   6      286.91      280.65     25.45 o
  -2  13   6       28.65       37.85     16.41 o
  -1  13   6        3.32       -4.03      7.26 o
   0  13   6       14.02       -1.03      6.81 o
   1  13   6      133.07      122.92     14.33 o
   2  13   6      119.11       90.63     17.63 o
   3  13   6       33.37       36.78     21.20 o
   4  13   6        0.49       13.31     21.02 o
  -7  14   6        5.94       -2.20      9.30 o
  -6  14   6       19.29        4.53      7.59 o
  -5  14   6       16.63       23.16     10.71 o
  -4  14   6       16.66        5.18      7.70 o
  -3  14   6      370.85      381.75     30.45 o
  -2  14   6      237.11      265.96     16.81 o
  -1  14   6        0.09       -2.00      7.53 o
   0  14   6       76.48       60.91      9.08 o
   1  14   6        3.78        5.81      8.93 o
   2  14   6        4.05       13.99     11.69 o
   3  14   6        0.00       -6.40     28.85 o
  -7  15   6        0.68       22.74     10.79 o
  -6  15   6       13.83       16.67      8.25 o
  -5  15   6       49.47       44.37     10.82 o
  -4  15   6        4.48       14.85      7.81 o
  -3  15   6        4.95       -0.71     12.20 o
  -2  15   6      322.53      334.20     19.10 o
  -1  15   6       12.77       17.28      8.47 o
   0  15   6        3.75       25.06      9.06 o
   1  15   6       97.07       78.84     12.74 o
   2  15   6       77.84       66.04     19.51 o
   3  15   6       12.07       20.84     19.41 o
  -7  16   6        4.87        9.03     10.46 o
  -6  16   6       65.56       77.91     10.90 o
  -5  16   6       58.85       72.94     11.78 o
  -4  16   6        8.37       10.97      7.95 o
  -3  16   6      209.36      218.16     37.62 o
  -2  16   6        9.55        5.93      8.18 o
  -1  16   6        4.68       -8.23      7.32 o
   0  16   6        1.79       10.25      8.57 o
   1  16   6       20.08       40.93     12.82 o
   2  16   6        8.04       14.66     12.77 o
   3  16   6       10.43       13.63     18.42 o
  -7  17   6        0.32        2.39     16.90 o
  -6  17   6       59.52       72.23     17.97 o
  -5  17   6        3.40        8.93      9.32 o
  -4  17   6       25.67       44.76      9.88 o
  -3  17   6       23.64       32.82     14.80 o
  -2  17   6      255.48      235.40     16.48 o
  -1  17   6        5.12        9.85     10.25 o
   0  17   6      135.30      144.39     14.41 o
   1  17   6        4.61        3.60     10.14 o
   2  17   6       79.04       99.62     16.46 o
   3  17   6        7.04       10.64     18.45 o
  -7  18   6       36.92       54.19     12.89 o
  -6  18   6       16.77       20.91     10.12 o
  -5  18   6       53.01       52.69     13.39 o
  -4  18   6       64.18       50.23     13.96 o
  -3  18   6       58.56       80.69     18.40 o
  -2  18   6       51.97       73.41     17.57 o
  -1  18   6       12.18       16.96      7.50 o
   0  18   6      514.54      543.08     25.23 o
   1  18   6       17.54        9.23     10.16 o
   2  18   6      163.14      144.59     18.17 o
   3  18   6        0.30        5.47     16.98 o
  -7  19   6        3.70        4.08     10.65 o
  -6  19   6        5.82       -5.01     10.86 o
  -5  19   6       52.43       55.43     11.44 o
  -4  19   6       48.43       41.81     10.06 o
  -3  19   6       43.75       41.48     15.19 o
  -2  19   6       80.10       47.46     13.26 o
  -1  19   6      172.38      152.80     13.24 o
   0  19   6      149.30      151.29     16.25 o
   1  19   6       58.10       32.65     11.16 o
   2  19   6       35.76       47.33     13.62 o
   3  19   6       44.34       30.11     20.78 o
  -7  20   6        5.84        8.01     13.10 o
  -6  20   6        2.51       14.51     10.00 o
  -5  20   6       30.01       33.87     10.08 o
  -4  20   6        0.08        3.25      8.16 o
  -3  20   6       71.17       45.91     16.39 o
  -2  20   6        0.16      -24.48     23.48 o
  -1  20   6      194.13      193.70     14.80 o
   0  20   6       54.61       53.25     11.52 o
   1  20   6       80.00       77.35     13.23 o
   2  20   6       25.45       59.21     14.38 o
   3  20   6       20.94       10.58     21.22 o
  -7  21   6        5.83       -0.94     12.54 o
  -6  21   6       74.59       70.14     14.94 o
  -5  21   6       52.56       50.28     17.64 o
  -4  21   6        6.81       10.98      8.25 o
  -3  21   6       95.58       77.27     19.40 o
  -2  21   6        1.12       -9.46     13.73 o
  -1  21   6        0.48        1.36      8.82 o
   0  21   6        0.06        3.62      8.79 o
   1  21   6      109.72       79.22     13.93 o
   2  21   6       16.73        3.96     17.13 o
   3  21   6        0.75      -14.31     18.10 o
  -7  22   6       16.20       28.36     14.54 o
  -6  22   6       33.39       33.82     13.40 o
  -5  22   6        2.48      -10.68     14.55 o
  -4  22   6        6.56       -2.92     14.50 o
  -3  22   6      213.03      225.75     39.60 o
  -2  22   6        4.03       -6.92     13.40 o
  -1  22   6      234.58      193.47     15.57 o
   0  22   6       75.59       57.45     13.66 o
   1  22   6       16.30        9.89     11.46 o
   2  22   6       13.58       13.89     17.58 o
   3  22   6        4.65       21.42     20.53 o
  -7  23   6        8.90       25.49     18.52 o
  -6  23   6       38.76       38.35     19.37 o
  -5  23   6       51.30       51.05     15.32 o
  -4  23   6      393.98      339.44     33.36 o
  -3  23   6       63.54       50.20     17.95 o
  -2  23   6      249.42      246.78     48.66 o
  -1  23   6       11.04       11.52      9.61 o
   0  23   6       21.64       34.26     20.09 o
   1  23   6       97.01       35.67     19.33 o
   2  23   6        0.19        4.66     16.86 o
   3  23   6       63.49       73.35     23.10 o
  -7  24   6        0.84        5.09     17.20 o
  -6  24   6       34.69       43.48     28.29 o
  -5  24   6       57.67       44.36     17.82 o
  -4  24   6       61.12       75.98     18.80 o
  -3  24   6        4.71       16.62     14.54 o
  -2  24   6      245.61      235.28     39.04 o
  -1  24   6      151.36      140.60     14.82 o
   0  24   6       12.68       19.59     12.25 o
   1  24   6       19.63       42.93     14.05 o
   2  24   6       58.84       34.83     18.94 o
   3  24   6        4.38       14.12     19.71 o
  -6  25   6      109.62      140.31     31.12 o
  -5  25   6       49.91       27.61     20.03 o
  -4  25   6       53.91       33.30     17.54 o
  -3  25   6       69.07       80.40     19.25 o
  -2  25   6        0.00        7.45      9.26 o
  -1  25   6       22.55       25.58     10.86 o
   0  25   6       32.14       55.19     12.59 o
   1  25   6      159.81      148.06     18.83 o
   2  25   6        1.19      -23.02     15.35 o
   3  25   6       14.89       45.93     49.51 o
  -6  26   6        0.00       -8.77     16.40 o
  -5  26   6        3.22       19.86     17.37 o
  -4  26   6       44.60       34.12     17.15 o
  -3  26   6       13.38       -0.93     16.97 o
  -2  26   6        0.01       -3.32      9.12 o
  -1  26   6        7.90        3.62     10.05 o
   0  26   6      120.08       92.99     16.37 o
   1  26   6       26.98       43.64     13.95 o
   2  26   6        3.98       25.65     20.24 o
  -6  27   6        3.48        2.38     34.80 o
  -5  27   6       29.54       28.84     17.53 o
  -4  27   6        9.56       20.19     11.36 o
  -3  27   6        7.54       -2.29      9.70 o
  -2  27   6       85.43      110.10     15.23 o
  -1  27   6       54.96       40.36     19.38 o
   0  27   6       83.00      103.37     16.65 o
   1  27   6       20.96       19.25     16.41 o
   2  27   6       36.94       16.91     19.85 o
  -6  28   6        8.12        6.94     17.53 o
  -5  28   6        4.75        6.48     17.39 o
  -4  28   6       44.52       32.00     11.70 o
  -3  28   6        1.40        7.94      9.78 o
  -2  28   6        5.96        6.80     10.53 o
  -1  28   6        5.16       13.34     11.31 o
   0  28   6      142.73      170.88     21.34 o
   1  28   6        0.08        2.68     11.94 o
   2  28   6        1.55       15.74     18.31 o
  -6  29   6        5.51       24.01     19.96 o
  -5  29   6        0.00       17.89     18.29 o
  -4  29   6        0.38      -12.22     12.32 o
  -3  29   6       22.77        5.55     17.89 o
  -2  29   6       40.21       27.15     11.58 o
  -1  29   6        0.00       11.19     11.07 o
   0  29   6       68.83       61.69     15.59 o
   1  29   6        0.00      -13.85     13.13 o
   2  29   6       14.73        2.19     16.85 o
  -6  30   6        1.99       47.07     22.36 o
  -5  30   6        0.03       -5.13     19.80 o
  -4  30   6        2.56       -4.83     10.13 o
  -3  30   6        1.29       14.22     11.30 o
  -2  30   6       45.71       23.16     13.19 o
  -1  30   6        0.68        5.86     12.19 o
   0  30   6       74.81       67.84     16.26 o
   1  30   6        2.27       -4.76     13.06 o
   2  30   6        1.10        7.65     31.97 o
  -6  31   6        0.15      -21.72     14.95 o
  -5  31   6        2.19        2.85     32.25 o
  -4  31   6       21.96        9.50     11.77 o
  -3  31   6        0.68        5.44     11.43 o
  -2  31   6       99.86       76.12     15.14 o
  -1  31   6        7.42        7.13     11.94 o
   0  31   6      100.77      121.46     18.91 o
   1  31   6       10.28       -9.89     13.41 o
   2  31   6        4.40        5.36     18.69 o
  -5  32   6       16.06       21.90     18.57 o
  -4  32   6        0.27       19.10     23.44 o
  -3  32   6       17.34       -0.64     10.87 o
  -2  32   6       17.23       14.44     12.35 o
  -1  32   6       56.69       31.92     13.83 o
   0  32   6        0.91       -7.19     12.91 o
   1  32   6        6.65       15.48     14.46 o
   2  32   6       27.34        6.85     32.25 o
  -5  33   6       10.63      -12.28     16.17 o
  -4  33   6        1.23       -0.70     11.27 o
  -3  33   6       11.98       -5.64     22.53 o
  -2  33   6       92.09       72.81     16.14 o
  -1  33   6       30.24       48.49     14.90 o
   0  33   6        0.94      -16.97     11.31 o
   1  33   6       13.15       30.63     15.87 o
  -5  34   6       11.24      -16.13     16.97 o
  -4  34   6       20.08       19.11     13.66 o
  -3  34   6       56.13       50.88     14.51 o
  -2  34   6        6.82       17.76     12.80 o
  -1  34   6       22.50       28.67     13.03 o
   0  34   6        0.27        8.47     13.71 o
   1  34   6        0.13        4.82     13.22 o
  -5  35   6        0.83       25.59     19.38 o
  -4  35   6        4.36        6.19     17.26 o
  -3  35   6       10.97       31.81     14.87 o
  -2  35   6        4.61      -12.00     11.40 o
  -1  35   6       33.61       63.21     27.78 o
   0  35   6        0.13      -18.72     12.48 o
   1  35   6       38.73       23.14     15.24 o
  -4  36   6        0.22      -11.51     17.54 o
  -3  36   6       61.76       72.21     15.67 o
  -2  36   6       50.19       29.00     14.77 o
  -1  36   6       11.82       10.80     13.54 o
   0  36   6        3.67       -1.64     13.63 o
   1  36   6       12.96       -6.73     13.97 o
  -4  37   6        0.34       -1.88     26.87 o
  -3  37   6        7.93       -6.97     12.92 o
  -2  37   6        0.37       -6.51     12.68 o
  -1  37   6      109.44       98.39     19.72 o
   0  37   6       11.61       11.58     14.93 o
  -4  38   6        3.40        6.19     18.12 o
  -3  38   6       68.89       43.08     22.96 o
  -2  38   6        0.95       33.08     13.71 o
  -1  38   6       25.72       28.70     16.01 o
   0  38   6        4.28       17.90     15.43 o
  -3  39   6       29.32       11.22     13.74 o
  -2  39   6       40.05       37.16     16.20 o
  -1  39   6       32.86       56.13     16.39 o
   0  39   6       34.57       49.94     17.36 o
  -3  40   6       11.82       22.83     14.85 o
  -2  40   6       12.17       17.57     14.88 o
  -1  40   6        1.59        4.64     21.58 o
  -2  41   6       78.40       91.17     20.18 o
  -7   0   7       11.58       48.66     27.16 o
  -5   0   7      898.05      872.53     49.79 o
  -3   0   7     1124.62     1171.17     79.21 o
  -1   0   7      688.88      749.09     67.33 o
   1   0   7       35.44        5.66     22.07 o
   3   0   7       39.64       46.96     28.85 o
  -7   1   7      222.12      221.78     36.21 o
  -6   1   7        7.13       10.71     10.20 o
  -5   1   7       97.43      143.40     21.31 o
  -4   1   7       12.89        8.15     15.87 o
  -3   1   7        4.82       35.70     15.59 o
  -2   1   7      283.00      262.64     29.20 o
  -1   1   7      830.62      728.71     46.76 o
   0   1   7       15.88       26.69      9.78 o
   1   1   7      158.52      185.10     20.35 o
   2   1   7       12.81        7.45     18.69 o
   3   1   7       54.82       18.90     19.33 o
  -7   2   7        6.43       35.66     18.20 o
  -6   2   7       16.27       29.45     11.48 o
  -5   2   7       25.72       31.11     13.23 o
  -4   2   7      183.89      159.63     25.78 o
  -3   2   7      422.97      387.62     35.00 o
  -2   2   7       21.81       15.90     20.37 o
  -1   2   7       11.73       20.38     10.77 o
   0   2   7       51.97       41.89     10.58 o
   1   2   7        1.87       31.24     29.63 o
   2   2   7       20.39       21.32     18.92 o
   3   2   7        2.75       -0.65     17.77 o
  -7   3   7       43.00       89.71     21.96 o
  -6   3   7      181.39      156.05     17.50 o
  -5   3   7       33.23       31.80     11.24 o
  -4   3   7       37.11       45.79     18.12 o
  -3   3   7       23.73       28.96     15.36 o
  -2   3   7      209.77      177.61     25.59 o
  -1   3   7        6.45        7.26     10.13 o
   0   3   7      285.82      302.04     19.12 o
   1   3   7       10.30       -5.46     11.74 o
   2   3   7      196.08      180.53     28.37 o
   3   3   7       16.44       22.81     18.92 o
  -7   4   7       14.92       28.43     17.55 o
  -6   4   7      232.12      241.45     20.67 o
  -5   4   7        0.57        4.37     10.00 o
  -4   4   7      904.70      845.78     54.20 o
  -3   4   7       21.97       21.76     15.21 o
  -2   4   7      778.75      707.89     61.67 o
  -1   4   7       12.03       21.10     11.23 o
   0   4   7       42.83       49.08     11.09 o
   1   4   7      153.59      151.19     18.63 o
   2   4   7       35.28       40.19     38.76 o
   3   4   7        3.59       -4.09     17.55 o
  -7   5   7       38.52       31.92     27.44 o
  -6   5   7      119.86      121.08     16.29 o
  -5   5   7       56.16       47.90     12.12 o
  -4   5   7       17.32       73.80     32.25 o
  -3   5   7       11.81       33.95     22.07 o
  -2   5   7      408.76      374.93     38.47 o
  -1   5   7      154.59      112.12     16.69 o
   0   5   7       79.88      138.63     24.14 o
   1   5   7       19.94       36.05     13.52 o
   2   5   7       32.31      284.89    183.60 o
   3   5   7       41.49       43.96     20.92 o
  -7   6   7        1.96        6.54     17.37 o
  -6   6   7       69.48       80.48     14.62 o
  -5   6   7       43.71       70.64     12.69 o
  -4   6   7      355.78      369.40     35.60 o
  -3   6   7       21.27       11.88     14.60 o
  -2   6   7       90.43       83.16     22.63 o
  -1   6   7       82.23       51.20     13.13 o
   0   6   7        7.09       22.01     10.15 o
   1   6   7        5.12       13.47     11.38 o
   2   6   7       67.95      108.13     23.40 o
   3   6   7        3.00       15.41     21.78 o
  -7   7   7       14.02       14.05     12.09 o
  -6   7   7        7.47        9.41      8.75 o
  -5   7   7        7.66        5.57      9.41 o
  -4   7   7        0.85       -9.62     13.60 o
  -3   7   7       22.51       -2.70     12.89 o
  -2   7   7       65.48       45.40     17.32 o
  -1   7   7        8.96       12.89     11.20 o
   0   7   7        8.01       11.61      9.72 o
   1   7   7       50.13       58.89     14.26 o
   2   7   7       73.34       82.15     22.20 o
   3   7   7       25.96       42.33     21.73 o
  -7   8   7       16.77       15.76     17.64 o
  -6   8   7        8.47        4.99      9.38 o
  -5   8   7        3.24        6.07      9.12 o
  -4   8   7        0.00       -7.00     14.16 o
  -3   8   7       46.69       32.39     16.60 o
  -2   8   7       16.15       22.27     10.47 o
  -1   8   7       57.42       84.13     17.23 o
   0   8   7       18.93       25.19     10.62 o
   1   8   7       35.15       48.08     19.47 o
   2   8   7       17.56        6.56     16.71 o
   3   8   7        8.10        6.73     19.44 o
  -7   9   7        5.01        3.98     11.31 o
  -6   9   7        0.84        8.95      9.21 o
  -5   9   7       15.48       35.17     10.53 o
  -4   9   7        0.28      -20.88     13.92 o
  -3   9   7       17.63       20.28     15.80 o
  -2   9   7       40.59       48.99     12.35 o
  -1   9   7        9.24       34.21     14.25 o
   0   9   7       32.31       37.88     11.07 o
   1   9   7        0.02        2.95     11.11 o
   2   9   7        0.94        9.66     17.24 o
  -7  10   7        0.01      -12.21     11.36 o
  -6  10   7       17.46       13.61     10.99 o
  -5  10   7        0.13        0.30      8.34 o
  -4  10   7        2.42      -10.46     10.47 o
  -3  10   7       38.63       20.21     10.74 o
  -2  10   7        1.05       -2.01     10.60 o
  -1  10   7       15.88       24.68     14.25 o
   0  10   7        1.17        9.77      9.48 o
   1  10   7       24.59       17.94     12.15 o
   2  10   7       79.56       71.85     31.12 o
  -7  11   7        0.01       15.87     13.79 o
  -6  11   7       25.47       25.20     11.92 o
  -5  11   7        0.00        3.25      8.19 o
  -4  11   7      191.57      205.98     27.75 o
  -3  11   7       24.89       37.05     12.33 o
  -2  11   7       42.20       78.23     16.31 o
  -1  11   7       35.28       58.79     16.79 o
   0  11   7       56.34       46.15     11.27 o
   1  11   7       29.29       51.08     13.78 o
   2  11   7       48.58       27.82     17.64 o
  -7  12   7       16.62       24.99     14.78 o
  -6  12   7        4.84       14.22     12.26 o
  -5  12   7       38.14       30.38      9.86 o
  -4  12   7       33.99       35.00     12.68 o
  -3  12   7       17.59       43.32     13.85 o
  -2  12   7       64.13       47.34     15.00 o
  -1  12   7       14.35       -2.30     13.00 o
   0  12   7       66.02       61.49     15.78 o
   1  12   7       63.67       73.14     15.02 o
   2  12   7        6.87       17.46     17.26 o
  -7  13   7        1.53       28.09     14.13 o
  -6  13   7        2.97       10.94     11.74 o
  -5  13   7       65.49       82.13     20.99 o
  -4  13   7        1.57       -9.32     16.12 o
  -3  13   7      399.19      399.38     52.05 o
  -2  13   7       18.17        9.35     11.92 o
  -1  13   7       40.51       73.18     17.20 o
   0  13   7        1.95       -7.02      9.52 o
   1  13   7        5.69       14.03     12.91 o
   2  13   7        2.95       14.41     17.19 o
  -7  14   7       78.41      100.22     18.09 o
  -6  14   7       30.74       51.07     13.47 o
  -5  14   7       58.73       57.57     11.42 o
  -4  14   7        0.00       -7.96     26.87 o
  -3  14   7       58.72      102.93     18.34 o
  -2  14   7       14.24        2.83     13.20 o
  -1  14   7       75.53       63.61     17.59 o
   0  14   7       27.77       27.11     11.40 o
   1  14   7        2.03        5.31     24.86 o
   2  14   7        1.98       23.01     17.88 o
  -7  15   7       37.39       41.09     15.59 o
  -6  15   7       41.34       44.13     22.94 o
  -5  15   7       99.56       90.87     13.46 o
  -4  15   7       72.20       73.75     18.17 o
  -3  15   7      177.61      208.61     24.48 o
  -2  15   7       96.78       82.55     18.29 o
  -1  15   7        0.62       39.04     15.14 o
   0  15   7       59.57       58.42     14.90 o
   1  15   7       38.63       44.80     13.71 o
   2  15   7       17.91       40.79     19.77 o
  -7  16   7       11.52       28.67     19.55 o
  -6  16   7        2.50        1.86     12.55 o
  -5  16   7        2.45       12.94      9.51 o
  -4  16   7        1.77        4.75     13.44 o
  -3  16   7       25.13       25.74     14.00 o
  -2  16   7       41.03       48.38     19.24 o
  -1  16   7       73.65       40.53     16.41 o
   0  16   7       23.22       30.57     11.32 o
   1  16   7       30.22       19.23     12.25 o
   2  16   7        1.31      -23.94     18.95 o
  -6  17   7        6.48        7.76     16.34 o
  -5  17   7        0.00       -3.48      9.66 o
  -4  17   7       19.25       21.51     15.40 o
  -3  17   7       27.78       30.05     15.14 o
  -2  17   7        2.04       17.15     14.50 o
  -1  17   7       62.34       77.11     18.40 o
   0  17   7       11.55       10.06     11.22 o
   1  17   7        1.92       -5.16     10.47 o
   2  17   7        1.01        3.40     17.48 o
  -6  18   7       14.93       20.93     18.00 o
  -5  18   7        0.32       -2.82     14.60 o
  -4  18   7        7.07       22.32     13.85 o
  -3  18   7        1.22        6.11     13.99 o
  -2  18   7       40.90       41.61     16.27 o
  -1  18   7       23.91       31.70     16.27 o
   0  18   7       70.18       56.80     13.40 o
   1  18   7       31.75       37.58     17.55 o
   2  18   7        2.34        6.39     17.80 o
  -6  19   7       28.33       18.30     18.35 o
  -5  19   7       15.36        9.88     20.93 o
  -4  19   7       59.53       35.16     15.94 o
  -3  19   7        1.86        6.98     13.69 o
  -2  19   7       43.45       41.52     15.40 o
  -1  19   7        1.05       14.63     23.48 o
   0  19   7       62.43       62.60     13.13 o
   1  19   7       60.22       54.52     14.47 o
   2  19   7        1.36       30.13     20.49 o
  -6  20   7       12.55       10.18     16.72 o
  -5  20   7        3.60       18.30     54.88 o
  -4  20   7       24.63       40.42     24.05 o
  -3  20   7        7.89        4.32     13.99 o
  -2  20   7       68.36       71.91     18.39 o
  -1  20   7        6.66      -13.41     16.41 o
   0  20   7       11.00       -1.89     10.27 o
   1  20   7       13.03       22.96     13.48 o
   2  20   7        6.15       29.40     24.61 o
  -6  21   7       36.96       49.95     38.47 o
  -5  21   7       93.30       74.86     20.39 o
  -4  21   7        0.26       -2.13     13.69 o
  -3  21   7      106.11      143.41     23.59 o
  -2  21   7       46.29        9.95     15.22 o
  -1  21   7       20.32       33.96     17.12 o
   0  21   7        4.00      -13.20      9.64 o
   1  21   7        1.88        2.22     12.62 o
   2  21   7        8.35       20.60     18.73 o
  -6  22   7       28.33       37.65     19.56 o
  -5  22   7       39.41       60.20     18.75 o
  -4  22   7      134.83      158.45     46.39 o
  -3  22   7       75.07       58.30     18.97 o
  -2  22   7       33.75       60.48     18.92 o
  -1  22   7        2.74       17.92     14.52 o
   0  22   7       25.38       10.63     13.50 o
   1  22   7       10.57       16.91     12.90 o
  -6  23   7        0.96       -1.02     16.60 o
  -5  23   7        6.06       -4.64     16.39 o
  -4  23   7       35.25       38.81     36.49 o
  -3  23   7      142.67      115.20     24.05 o
  -2  23   7      201.48      165.90     26.80 o
  -1  23   7       21.25       16.29     15.40 o
   0  23   7        1.02        0.42     17.84 o
   1  23   7        7.74       22.55     13.56 o
  -6  24   7        2.20       11.91     17.00 o
  -5  24   7        0.15        9.90     15.80 o
  -4  24   7        0.02        1.43     14.90 o
  -3  24   7       40.45       62.77     20.39 o
  -2  24   7       10.09       19.05     16.60 o
  -1  24   7       58.58       67.89     29.99 o
   0  24   7       10.75        2.12     11.63 o
   1  24   7       82.61       58.79     16.53 o
  -6  25   7        1.92        5.75     17.55 o
  -5  25   7       16.87       26.03     18.57 o
  -4  25   7       27.04       14.74     16.75 o
  -3  25   7       28.60       23.70     17.54 o
  -2  25   7       15.14       15.78     15.90 o
  -1  25   7        0.30        7.39     18.39 o
   0  25   7        0.01       30.22     18.19 o
   1  25   7       11.04       12.76     13.57 o
  -5  26   7        5.00      111.17    123.34 o
  -4  26   7        3.00        4.88     16.75 o
  -3  26   7        2.65        0.28     23.48 o
  -2  26   7        0.67       12.55     17.27 o
  -1  26   7      135.61      146.89     25.57 o
   0  26   7       31.53       35.27     14.30 o
   1  26   7       12.11       19.73     14.19 o
  -5  27   7        1.95        9.87     17.59 o
  -4  27   7        1.49       17.46     23.76 o
  -3  27   7       67.25       82.30     21.83 o
  -2  27   7        9.93        1.79     43.00 o
  -1  27   7        2.95      -19.37     23.48 o
   0  27   7        7.87       12.91     18.08 o
   1  27   7       17.40        3.89     18.79 o
  -5  28   7        0.08        4.47     17.37 o
  -4  28   7       24.06       12.16     16.86 o
  -3  28   7       36.72       32.62     18.60 o
  -2  28   7       15.16       26.03     17.32 o
  -1  28   7        5.69        5.48     17.15 o
   0  28   7        1.27       13.08     17.26 o
   1  28   7        1.27       -4.88     13.27 o
  -5  29   7        5.41       -4.24     17.79 o
  -4  29   7        0.86        1.97     16.72 o
  -3  29   7        0.33      -17.25     14.54 o
  -2  29   7        8.26       16.58     17.36 o
  -1  29   7       41.17       60.59     21.58 o
   0  29   7       22.82       31.81     31.40 o
  -5  30   7        1.60       27.19     18.92 o
  -4  30   7        0.14       -2.50     15.80 o
  -3  30   7       26.99       35.08     19.56 o
  -2  30   7        3.88       63.98     26.59 o
  -1  30   7        4.86        7.64     18.72 o
   0  30   7        2.46       17.04     22.07 o
  -4  31   7        0.01      -14.33     16.45 o
  -3  31   7        0.15       15.21     16.83 o
  -2  31   7        4.61       37.78     20.24 o
  -1  31   7        2.53       -9.34     16.75 o
   0  31   7        1.83        8.45     19.30 o
  -4  32   7       10.90       15.56     17.60 o
  -3  32   7        4.18        2.22     18.17 o
  -2  32   7        0.80      -10.57     16.64 o
  -1  32   7       29.52       62.30     22.88 o
   0  32   7        3.45       -0.31     15.88 o
  -4  33   7        4.15       -7.57     22.07 o
  -3  33   7        0.74       -6.76     23.76 o
  -2  33   7        5.50       -2.34     17.12 o
  -1  33   7       20.24       17.79     20.46 o
  -3  34   7        4.18       11.68     18.00 o
  -2  34   7        2.10      -10.04     18.95 o
  -1  34   7        5.28        6.44     18.76 o
  -3  35   7        0.78       -0.73     18.34 o
  -2  35   7        6.24      -19.27     17.53 o
  -6   0   8       29.87       44.13     29.99 o
  -4   0   8       27.75       32.82     23.76 o
  -2   0   8        0.64      -18.10     19.80 o
   0   0   8      233.22      276.10     44.70 o
  -6   1   8       34.22       38.71     20.70 o
  -5   1   8       23.24       35.03     18.60 o
  -4   1   8        0.28       14.25     17.82 o
  -3   1   8        9.53       27.79     29.99 o
  -2   1   8      130.00      119.18     22.71 o
  -1   1   8       75.06       79.27     30.84 o
   0   1   8       42.07        0.06     16.57 o
   1   1   8       31.93       17.97     20.09 o
  -6   2   8        3.80        7.27     22.63 o
  -5   2   8        2.73        3.47     15.99 o
  -4   2   8       12.40       32.61     27.16 o
  -3   2   8        3.89       19.43     15.31 o
  -2   2   8       28.33       43.46     22.07 o
  -1   2   8        5.17       -0.97     15.00 o
   0   2   8        4.84        7.57     15.46 o
   1   2   8        3.25       -1.21     23.48 o
  -6   3   8       11.94       17.82     21.27 o
  -5   3   8        1.22       12.16     16.40 o
  -4   3   8       34.00       47.94     17.55 o
  -3   3   8        0.58      -17.37     11.58 o
  -2   3   8       82.07       21.59     29.99 o
  -1   3   8        2.62       -9.55     26.59 o
   0   3   8       11.04       -1.39     14.50 o
   1   3   8        0.90       10.62     16.91 o
  -6   4   8        4.64        5.51     13.37 o
  -5   4   8        0.66       17.15     17.72 o
  -4   4   8        2.59       25.85     15.80 o
  -3   4   8        0.16      -19.70     46.39 o
  -2   4   8        3.26      -23.20     15.84 o
  -1   4   8        1.24      -28.87     52.90 o
   0   4   8       28.60       49.80     16.98 o
   1   4   8        6.17      -18.10     27.07 o
  -6   5   8        4.29      -17.06     11.88 o
  -5   5   8       37.02       42.37     24.61 o
  -4   5   8        0.03        1.12     21.22 o
  -3   5   8        7.83       12.01     38.76 o
  -2   5   8       57.01       84.93     21.38 o
  -1   5   8        0.71      -14.43     34.80 o
   0   5   8        0.00       -7.40     13.13 o
   1   5   8       25.61       43.67     19.85 o
  -6   6   8       29.92       41.21     16.36 o
  -5   6   8        0.30       -2.97     16.60 o
  -4   6   8       10.73       29.92     17.48 o
  -3   6   8       75.28       65.66     19.13 o
  -2   6   8       14.07       21.42     15.99 o
  -1   6   8        2.39       18.67     22.07 o
   0   6   8       74.57      108.24     20.93 o
   1   6   8       20.23       -6.60     20.89 o
  -6   7   8       13.16       -3.50     21.63 o
  -5   7   8       20.35       32.20     43.85 o
  -4   7   8       41.82       27.12     22.63 o
  -3   7   8        1.91       12.87     14.75 o
  -2   7   8       33.38       14.99     16.00 o
  -1   7   8       20.99       20.37     22.63 o
   0   7   8        0.21       22.52     16.20 o
   1   7   8        0.13      -25.58     26.59 o
  -6   8   8       20.61       11.75     14.02 o
  -5   8   8        0.01       -2.40     15.09 o
  -4   8   8       23.53       13.86     28.01 o
  -3   8   8        0.97      -21.53     28.57 o
  -2   8   8        0.02       -3.47     13.70 o
  -1   8   8       20.01       21.50     22.07 o
   0   8   8        0.04        2.25     21.78 o
   1   8   8        4.38       -5.94     16.80 o
  -6   9   8       16.21       41.42     18.91 o
  -5   9   8       30.46       22.98     18.72 o
  -4   9   8        1.07      -12.47     23.76 o
  -3   9   8        0.66       -1.70     15.36 o
  -2   9   8        2.09       90.52     27.16 o
  -1   9   8        1.60       10.88     13.73 o
   0   9   8        1.06      -18.72     12.56 o
   1   9   8        0.58      -24.03     16.02 o
  -6  10   8        3.94        8.04     12.58 o
  -5  10   8        7.25      -14.36     22.35 o
  -4  10   8       51.53       36.10     18.67 o
  -3  10   8        4.91       37.91     23.20 o
  -2  10   8       24.86        6.79     18.10 o
  -1  10   8       11.01       -4.38     13.58 o
   0  10   8        0.18       21.73     16.79 o
   1  10   8       16.94       11.94     18.75 o
  -6  11   8        8.40      -17.25     26.87 o
  -5  11   8        5.81      -16.30     28.57 o
  -4  11   8        2.88      -18.67     15.28 o
  -3  11   8       63.11       58.28     26.03 o
  -2  11   8        1.16        3.96     18.10 o
  -1  11   8       15.17       30.47     16.17 o
   0  11   8       10.97       15.76     26.31 o
   1  11   8        2.59       11.23     17.94 o
  -6  12   8        0.02        7.92     23.20 o
  -5  12   8        4.79       52.05     26.59 o
  -4  12   8        0.00       19.80     20.93 o
  -3  12   8       59.01       41.30     24.33 o
  -2  12   8        9.61        0.00     17.54 o
  -1  12   8        2.89       17.96     18.67 o
   0  12   8       30.76       18.55     16.34 o
   1  12   8        6.83      -19.24     22.63 o
  -6  13   8        6.49        8.49     23.20 o
  -5  13   8       10.26       18.67     22.07 o
  -4  13   8       61.78       58.84     27.72 o
  -3  13   8        5.87       10.75     20.37 o
  -2  13   8        2.42       24.20     14.40 o
  -1  13   8        9.92       18.59     15.62 o
   0  13   8        1.90       18.68     26.31 o
   1  13   8        7.70       32.25     28.29 o
  -6  14   8        8.60       41.30     28.85 o
  -5  14   8        0.11        3.39     21.50 o
  -4  14   8        5.68       31.68     23.76 o
  -3  14   8       21.53        5.09     20.37 o
  -2  14   8       14.43       31.68     22.63 o
  -1  14   8        8.34       26.03     16.17 o
   0  14   8        4.43        7.72     16.91 o
   1  14   8       13.27        2.26     27.16 o
  -6  15   8        5.72        0.57     24.33 o
  -5  15   8       35.34       47.53     27.16 o
  -4  15   8       37.91       51.49     26.03 o
  -3  15   8        1.22        3.96     18.10 o
  -2  15   8       27.52       22.11     22.07 o
  -1  15   8       23.94       37.48     16.60 o
   0  15   8       21.90       33.61     18.85 o
  -5  16   8        2.28       14.14     26.03 o
  -4  16   8        4.00       37.91     22.63 o
  -3  16   8      155.20      144.84     35.64 o
  -2  16   8        0.81       -7.18     13.76 o
  -1  16   8        3.57       11.36     15.35 o
   0  16   8      115.32      135.42     24.60 o
  -5  17   8        0.12      -20.93     19.80 o
  -4  17   8      128.66       92.79     29.42 o
  -3  17   8       31.68       28.25     16.17 o
  -2  17   8        1.90       -0.83     15.14 o
  -1  17   8        5.66        4.92     16.57 o
   0  17   8       28.07       57.31     20.30 o
  -5  18   8        0.37       15.28     21.50 o
  -4  18   8      135.72      112.59     31.68 o
  -3  18   8      137.16      149.56     23.84 o
  -2  18   8      168.50      250.75     35.36 o
  -1  18   8        1.20       -2.26     15.20 o
   0  18   8      110.38      115.68     23.91 o
  -5  19   8       83.52       84.30     30.55 o
  -4  19   8       73.17      115.42     33.38 o
  -3  19   8      168.45      176.89     26.20 o
  -2  19   8        1.19        9.78     15.54 o
  -1  19   8       61.11       39.36     20.39 o
   0  19   8      146.06      178.45     42.43 o
  -5  20   8       41.88       59.97     29.42 o
  -4  20   8        6.18       47.81     18.00 o
  -3  20   8       17.03       34.46     29.42 o
  -2  20   8        8.48       18.03     16.00 o
  -1  20   8       91.37      128.31     25.97 o
   0  20   8       21.12       34.90     18.52 o
  -5  21   8       28.32       26.59     26.59 o
  -4  21   8       86.72       92.88     23.40 o
  -3  21   8        3.46       15.88     16.41 o
  -2  21   8        6.82       26.63     18.67 o
  -1  21   8        6.22       -6.70     14.74 o
   0  21   8       14.55       31.28     19.77 o
  -5  22   8        0.27       24.56     19.19 o
  -4  22   8        4.40       22.82     26.03 o
  -3  22   8       41.26       35.86     18.20 o
  -2  22   8        0.01       12.76     17.48 o
  -1  22   8       92.59       76.27     22.69 o
  -4  23   8        4.77        2.04     16.67 o
  -3  23   8       48.24       61.66     38.76 o
  -2  23   8        0.01       11.50     17.48 o
  -1  23   8        0.72       -0.63     16.98 o
  -4  24   8        0.74        4.07     17.82 o
  -3  24   8       27.89       41.54     19.73 o
  -2  24   8        4.37        2.41     15.62 o
  -1  24   8       21.41       37.34     20.00 o
  -4  25   8        1.01        9.05     17.20 o
  -3  25   8        7.68       -1.63     16.17 o
  -2  25   8        1.63       18.98     20.93 o
  -1  25   8        1.95       17.15     18.49 o
  -3  26   8        3.01       13.77     18.35 o
  -2  26   8       17.67       60.47     21.02 o
  -3  27   8       22.19       60.40     35.64 o
  -2  27   8        2.28       24.53     18.57 o
  -3   0   9        1.73      -28.85     20.37 o
  -1   0   9       43.38      -23.20     26.59 o
  -4   1   9        1.28       13.25     16.11 o
  -3   1   9        7.29       -5.58     16.57 o
  -2   1   9       15.07       16.63     18.57 o
  -1   1   9        1.57       -7.54     19.99 o
  -4   2   9       23.92       20.14     18.60 o
  -3   2   9       31.78       47.14     20.60 o
  -2   2   9        2.94       11.34     18.35 o
  -1   2   9        4.93       -7.28     19.73 o
  -4   3   9        8.70       37.53     23.76 o
  -3   3   9        4.30       11.25     17.72 o
  -2   3   9       68.66       42.77     21.00 o
  -1   3   9       15.82       19.80     27.16 o
  -4   4   9       57.88       68.43     24.05 o
  -3   4   9        2.34       -0.42     17.40 o
  -2   4   9        3.81        3.01     17.94 o
  -1   4   9        1.54       37.34     27.72 o
  -4   5   9        3.53       49.02     20.93 o
  -3   5   9        2.20        1.58     20.37 o
  -2   5   9        0.29        9.81     18.89 o
  -1   5   9       18.68       43.57     26.59 o
  -4   6   9      122.21      104.52     24.00 o
  -3   6   9       99.72       74.49     23.78 o
  -2   6   9       19.13       60.54     27.72 o
  -1   6   9        2.15       13.58     23.76 o
  -4   7   9        3.87      -16.03     35.36 o
  -3   7   9       21.93       38.26     29.42 o
  -2   7   9       23.83       45.83     26.03 o
  -4   8   9       29.31       26.09     20.13 o
  -3   8   9       21.37       71.85     31.12 o
  -2   8   9        0.02       13.01     22.07 o
  -4   9   9        0.51      -11.60     39.89 o
  -3   9   9       31.98       86.56     32.82 o
  -2   9   9        1.83       45.26     27.16 o
  -4  10   9        5.13       25.46     26.03 o
  -3  10   9        0.82       50.35     27.72 o
  -2  10   9       20.80       89.96     31.68 o
  -4  11   9       21.65       29.42     27.16 o
  -3  11   9        4.09       14.71     21.50 o
  -2  11   9        1.29        5.66     24.33 o
  -3  12   9        3.42       49.22     26.59 o
  -2  12   9       85.02      170.87     40.74 o
  -3  13   9       25.20       19.24     23.20 o
 
